# Supplementary material for: Computational Analysis of SARS-CoV-2 and SARS-Like Coronavirus Diversity in Human, Bat and Pangolin Populations
Source: Viruses. 2020 Dec 30;13(1):49. doi: 10.3390/v13010049 (PMC7823979; doi:10.3390/v13010049)
Supplement: Supplementary file 1 [file viruses-13-00049-s001.zip]

Archive with 1 entries (1 files):
- supplementary_table_variants.csv
