# Supplementary material for: Computational Analysis of SARS-CoV-2 and SARS-Like Coronavirus Diversity in Human, Bat and Pangolin Populations
Source: Viruses. 2020 Dec 30;13(1):49. doi: 10.3390/v13010049 (PMC7823979; doi:10.3390/v13010049)
Supplement: Supplementary file 1 [file viruses-13-00049-s001.zip › supplementary_table_variants.csv]

CHROM	POS	REF	ALT	VAC	VariantSamples	consequence	gene_id	gene_name	transcript	biotype	strand	amino_acid_change	dna_change	AF	Bat	Pangolin	Wuhan	host
NC_045512	282	C	T	40	DQ022305|DQ084199|DQ084200|DQ648857|FJ588686|GQ153539|GQ153540|GQ153541|GQ153542|GQ153543|GQ153544|GQ153545|GQ153546|GQ153547|GQ153548|JX993987|KC881005|KC881006|KF294457|KF367457|KJ473814|KT444582|KU973692|KY417142|KY417143|KY417144|KY417145|KY417146|KY417147|KY417148|KY417149|KY417150|KY417151|KY417152|KY770858|KY770859|MK211375|MK211376|MK211377|MK211378	missense	43740578_1	ORF1ab	GU280_gp01.p01_1	protein_coding	+	6P>6L	282C>T	0.34782608695652184	Bat	NA	NA	Bat
NC_045512	282	C	T	40	DQ022305|DQ084199|DQ084200|DQ648857|FJ588686|GQ153539|GQ153540|GQ153541|GQ153542|GQ153543|GQ153544|GQ153545|GQ153546|GQ153547|GQ153548|JX993987|KC881005|KC881006|KF294457|KF367457|KJ473814|KT444582|KU973692|KY417142|KY417143|KY417144|KY417145|KY417146|KY417147|KY417148|KY417149|KY417150|KY417151|KY417152|KY770858|KY770859|MK211375|MK211376|MK211377|MK211378	missense	43740578_3	ORF1ab	GU280_gp01.p02.CDS_1	protein_coding	+	6P>6L	282C>T	0.34782608695652184	Bat	NA	NA	Bat
NC_045512	282	C	T	40	DQ022305|DQ084199|DQ084200|DQ648857|FJ588686|GQ153539|GQ153540|GQ153541|GQ153542|GQ153543|GQ153544|GQ153545|GQ153546|GQ153547|GQ153548|JX993987|KC881005|KC881006|KF294457|KF367457|KJ473814|KT444582|KU973692|KY417142|KY417143|KY417144|KY417145|KY417146|KY417147|KY417148|KY417149|KY417150|KY417151|KY417152|KY770858|KY770859|MK211375|MK211376|MK211377|MK211378	missense	43740578_1	ORF1ab	GU280_gp01.p01_1	protein_coding	+	6P>6L	282C>T	0.34782608695652184	Bat	NA	NA	Bat
NC_045512	282	C	T	40	DQ022305|DQ084199|DQ084200|DQ648857|FJ588686|GQ153539|GQ153540|GQ153541|GQ153542|GQ153543|GQ153544|GQ153545|GQ153546|GQ153547|GQ153548|JX993987|KC881005|KC881006|KF294457|KF367457|KJ473814|KT444582|KU973692|KY417142|KY417143|KY417144|KY417145|KY417146|KY417147|KY417148|KY417149|KY417150|KY417151|KY417152|KY770858|KY770859|MK211375|MK211376|MK211377|MK211378	missense	43740578_3	ORF1ab	GU280_gp01.p02.CDS_1	protein_coding	+	6P>6L	282C>T	0.34782608695652184	Bat	NA	NA	Bat
NC_045512	282	C	T	40	DQ022305|DQ084199|DQ084200|DQ648857|FJ588686|GQ153539|GQ153540|GQ153541|GQ153542|GQ153543|GQ153544|GQ153545|GQ153546|GQ153547|GQ153548|JX993987|KC881005|KC881006|KF294457|KF367457|KJ473814|KT444582|KU973692|KY417142|KY417143|KY417144|KY417145|KY417146|KY417147|KY417148|KY417149|KY417150|KY417151|KY417152|KY770858|KY770859|MK211375|MK211376|MK211377|MK211378	missense	43740578_1	ORF1ab	GU280_gp01.p01_1	protein_coding	+	6P>6L	282C>T	0.34782608695652184	Bat	NA	NA	Bat
NC_045512	282	C	T	40	DQ022305|DQ084199|DQ084200|DQ648857|FJ588686|GQ153539|GQ153540|GQ153541|GQ153542|GQ153543|GQ153544|GQ153545|GQ153546|GQ153547|GQ153548|JX993987|KC881005|KC881006|KF294457|KF367457|KJ473814|KT444582|KU973692|KY417142|KY417143|KY417144|KY417145|KY417146|KY417147|KY417148|KY417149|KY417150|KY417151|KY417152|KY770858|KY770859|MK211375|MK211376|MK211377|MK211378	missense	43740578_3	ORF1ab	GU280_gp01.p02.CDS_1	protein_coding	+	6P>6L	282C>T	0.34782608695652184	Bat	NA	NA	Bat
NC_045512	282	C	T	40	DQ022305|DQ084199|DQ084200|DQ648857|FJ588686|GQ153539|GQ153540|GQ153541|GQ153542|GQ153543|GQ153544|GQ153545|GQ153546|GQ153547|GQ153548|JX993987|KC881005|KC881006|KF294457|KF367457|KJ473814|KT444582|KU973692|KY417142|KY417143|KY417144|KY417145|KY417146|KY417147|KY417148|KY417149|KY417150|KY417151|KY417152|KY770858|KY770859|MK211375|MK211376|MK211377|MK211378	missense	43740578_1	ORF1ab	GU280_gp01.p01_1	protein_coding	+	6P>6L	282C>T	0.34782608695652184	Bat	NA	NA	Bat
NC_045512	282	C	T	40	DQ022305|DQ084199|DQ084200|DQ648857|FJ588686|GQ153539|GQ153540|GQ153541|GQ153542|GQ153543|GQ153544|GQ153545|GQ153546|GQ153547|GQ153548|JX993987|KC881005|KC881006|KF294457|KF367457|KJ473814|KT444582|KU973692|KY417142|KY417143|KY417144|KY417145|KY417146|KY417147|KY417148|KY417149|KY417150|KY417151|KY417152|KY770858|KY770859|MK211375|MK211376|MK211377|MK211378	missense	43740578_3	ORF1ab	GU280_gp01.p02.CDS_1	protein_coding	+	6P>6L	282C>T	0.34782608695652184	Bat	NA	NA	Bat
NC_045512	282	C	T	40	DQ022305|DQ084199|DQ084200|DQ648857|FJ588686|GQ153539|GQ153540|GQ153541|GQ153542|GQ153543|GQ153544|GQ153545|GQ153546|GQ153547|GQ153548|JX993987|KC881005|KC881006|KF294457|KF367457|KJ473814|KT444582|KU973692|KY417142|KY417143|KY417144|KY417145|KY417146|KY417147|KY417148|KY417149|KY417150|KY417151|KY417152|KY770858|KY770859|MK211375|MK211376|MK211377|MK211378	missense	43740578_1	ORF1ab	GU280_gp01.p01_1	protein_coding	+	6P>6L	282C>T	0.34782608695652184	Bat	NA	NA	Bat
NC_045512	282	C	T	40	DQ022305|DQ084199|DQ084200|DQ648857|FJ588686|GQ153539|GQ153540|GQ153541|GQ153542|GQ153543|GQ153544|GQ153545|GQ153546|GQ153547|GQ153548|JX993987|KC881005|KC881006|KF294457|KF367457|KJ473814|KT444582|KU973692|KY417142|KY417143|KY417144|KY417145|KY417146|KY417147|KY417148|KY417149|KY417150|KY417151|KY417152|KY770858|KY770859|MK211375|MK211376|MK211377|MK211378	missense	43740578_3	ORF1ab	GU280_gp01.p02.CDS_1	protein_coding	+	6P>6L	282C>T	0.34782608695652184	Bat	NA	NA	Bat
NC_045512	282	C	T	40	DQ022305|DQ084199|DQ084200|DQ648857|FJ588686|GQ153539|GQ153540|GQ153541|GQ153542|GQ153543|GQ153544|GQ153545|GQ153546|GQ153547|GQ153548|JX993987|KC881005|KC881006|KF294457|KF367457|KJ473814|KT444582|KU973692|KY417142|KY417143|KY417144|KY417145|KY417146|KY417147|KY417148|KY417149|KY417150|KY417151|KY417152|KY770858|KY770859|MK211375|MK211376|MK211377|MK211378	missense	43740578_1	ORF1ab	GU280_gp01.p01_1	protein_coding	+	6P>6L	282C>T	0.34782608695652184	Bat	NA	NA	Bat
NC_045512	282	C	T	40	DQ022305|DQ084199|DQ084200|DQ648857|FJ588686|GQ153539|GQ153540|GQ153541|GQ153542|GQ153543|GQ153544|GQ153545|GQ153546|GQ153547|GQ153548|JX993987|KC881005|KC881006|KF294457|KF367457|KJ473814|KT444582|KU973692|KY417142|KY417143|KY417144|KY417145|KY417146|KY417147|KY417148|KY417149|KY417150|KY417151|KY417152|KY770858|KY770859|MK211375|MK211376|MK211377|MK211378	missense	43740578_3	ORF1ab	GU280_gp01.p02.CDS_1	protein_coding	+	6P>6L	282C>T	0.34782608695652184	Bat	NA	NA	Bat
NC_045512	282	C	T	40	DQ022305|DQ084199|DQ084200|DQ648857|FJ588686|GQ153539|GQ153540|GQ153541|GQ153542|GQ153543|GQ153544|GQ153545|GQ153546|GQ153547|GQ153548|JX993987|KC881005|KC881006|KF294457|KF367457|KJ473814|KT444582|KU973692|KY417142|KY417143|KY417144|KY417145|KY417146|KY417147|KY417148|KY417149|KY417150|KY417151|KY417152|KY770858|KY770859|MK211375|MK211376|MK211377|MK211378	missense	43740578_1	ORF1ab	GU280_gp01.p01_1	protein_coding	+	6P>6L	282C>T	0.34782608695652184	Bat	NA	NA	Bat
NC_045512	282	C	T	40	DQ022305|DQ084199|DQ084200|DQ648857|FJ588686|GQ153539|GQ153540|GQ153541|GQ153542|GQ153543|GQ153544|GQ153545|GQ153546|GQ153547|GQ153548|JX993987|KC881005|KC881006|KF294457|KF367457|KJ473814|KT444582|KU973692|KY417142|KY417143|KY417144|KY417145|KY417146|KY417147|KY417148|KY417149|KY417150|KY417151|KY417152|KY770858|KY770859|MK211375|MK211376|MK211377|MK211378	missense	43740578_3	ORF1ab	GU280_gp01.p02.CDS_1	protein_coding	+	6P>6L	282C>T	0.34782608695652184	Bat	NA	NA	Bat
NC_045512	287	T	G	38	DQ022305|DQ084199|DQ084200|DQ648857|FJ588686|GQ153539|GQ153540|GQ153541|GQ153542|GQ153543|GQ153544|GQ153545|GQ153546|GQ153547|GQ153548|JX993987|KC881005|KC881006|KF367457|KJ473814|KT444582|KY417142|KY417143|KY417144|KY417145|KY417146|KY417147|KY417148|KY417149|KY417150|KY417151|KY417152|KY770858|KY770859|MK211375|MK211376|MK211377|MK211378	missense	43740578_1	ORF1ab	GU280_gp01.p01_1	protein_coding	+	8F>8V	287T>G	0.33043478260869574	Bat	NA	NA	Bat
NC_045512	287	T	G	38	DQ022305|DQ084199|DQ084200|DQ648857|FJ588686|GQ153539|GQ153540|GQ153541|GQ153542|GQ153543|GQ153544|GQ153545|GQ153546|GQ153547|GQ153548|JX993987|KC881005|KC881006|KF367457|KJ473814|KT444582|KY417142|KY417143|KY417144|KY417145|KY417146|KY417147|KY417148|KY417149|KY417150|KY417151|KY417152|KY770858|KY770859|MK211375|MK211376|MK211377|MK211378	missense	43740578_3	ORF1ab	GU280_gp01.p02.CDS_1	protein_coding	+	8F>8V	287T>G	0.33043478260869574	Bat	NA	NA	Bat
NC_045512	287	T	G	38	DQ022305|DQ084199|DQ084200|DQ648857|FJ588686|GQ153539|GQ153540|GQ153541|GQ153542|GQ153543|GQ153544|GQ153545|GQ153546|GQ153547|GQ153548|JX993987|KC881005|KC881006|KF367457|KJ473814|KT444582|KY417142|KY417143|KY417144|KY417145|KY417146|KY417147|KY417148|KY417149|KY417150|KY417151|KY417152|KY770858|KY770859|MK211375|MK211376|MK211377|MK211378	missense	43740578_1	ORF1ab	GU280_gp01.p01_1	protein_coding	+	8F>8V	287T>G	0.33043478260869574	Bat	NA	NA	Bat
NC_045512	287	T	G	38	DQ022305|DQ084199|DQ084200|DQ648857|FJ588686|GQ153539|GQ153540|GQ153541|GQ153542|GQ153543|GQ153544|GQ153545|GQ153546|GQ153547|GQ153548|JX993987|KC881005|KC881006|KF367457|KJ473814|KT444582|KY417142|KY417143|KY417144|KY417145|KY417146|KY417147|KY417148|KY417149|KY417150|KY417151|KY417152|KY770858|KY770859|MK211375|MK211376|MK211377|MK211378	missense	43740578_3	ORF1ab	GU280_gp01.p02.CDS_1	protein_coding	+	8F>8V	287T>G	0.33043478260869574	Bat	NA	NA	Bat
NC_045512	287	T	G	38	DQ022305|DQ084199|DQ084200|DQ648857|FJ588686|GQ153539|GQ153540|GQ153541|GQ153542|GQ153543|GQ153544|GQ153545|GQ153546|GQ153547|GQ153548|JX993987|KC881005|KC881006|KF367457|KJ473814|KT444582|KY417142|KY417143|KY417144|KY417145|KY417146|KY417147|KY417148|KY417149|KY417150|KY417151|KY417152|KY770858|KY770859|MK211375|MK211376|MK211377|MK211378	missense	43740578_1	ORF1ab	GU280_gp01.p01_1	protein_coding	+	8F>8V	287T>G	0.33043478260869574	Bat	NA	NA	Bat
NC_045512	287	T	G	38	DQ022305|DQ084199|DQ084200|DQ648857|FJ588686|GQ153539|GQ153540|GQ153541|GQ153542|GQ153543|GQ153544|GQ153545|GQ153546|GQ153547|GQ153548|JX993987|KC881005|KC881006|KF367457|KJ473814|KT444582|KY417142|KY417143|KY417144|KY417145|KY417146|KY417147|KY417148|KY417149|KY417150|KY417151|KY417152|KY770858|KY770859|MK211375|MK211376|MK211377|MK211378	missense	43740578_3	ORF1ab	GU280_gp01.p02.CDS_1	protein_coding	+	8F>8V	287T>G	0.33043478260869574	Bat	NA	NA	Bat
NC_045512	287	T	G	38	DQ022305|DQ084199|DQ084200|DQ648857|FJ588686|GQ153539|GQ153540|GQ153541|GQ153542|GQ153543|GQ153544|GQ153545|GQ153546|GQ153547|GQ153548|JX993987|KC881005|KC881006|KF367457|KJ473814|KT444582|KY417142|KY417143|KY417144|KY417145|KY417146|KY417147|KY417148|KY417149|KY417150|KY417151|KY417152|KY770858|KY770859|MK211375|MK211376|MK211377|MK211378	missense	43740578_1	ORF1ab	GU280_gp01.p01_1	protein_coding	+	8F>8V	287T>G	0.33043478260869574	Bat	NA	NA	Bat
NC_045512	287	T	G	38	DQ022305|DQ084199|DQ084200|DQ648857|FJ588686|GQ153539|GQ153540|GQ153541|GQ153542|GQ153543|GQ153544|GQ153545|GQ153546|GQ153547|GQ153548|JX993987|KC881005|KC881006|KF367457|KJ473814|KT444582|KY417142|KY417143|KY417144|KY417145|KY417146|KY417147|KY417148|KY417149|KY417150|KY417151|KY417152|KY770858|KY770859|MK211375|MK211376|MK211377|MK211378	missense	43740578_3	ORF1ab	GU280_gp01.p02.CDS_1	protein_coding	+	8F>8V	287T>G	0.33043478260869574	Bat	NA	NA	Bat
NC_045512	287	T	G	38	DQ022305|DQ084199|DQ084200|DQ648857|FJ588686|GQ153539|GQ153540|GQ153541|GQ153542|GQ153543|GQ153544|GQ153545|GQ153546|GQ153547|GQ153548|JX993987|KC881005|KC881006|KF367457|KJ473814|KT444582|KY417142|KY417143|KY417144|KY417145|KY417146|KY417147|KY417148|KY417149|KY417150|KY417151|KY417152|KY770858|KY770859|MK211375|MK211376|MK211377|MK211378	missense	43740578_1	ORF1ab	GU280_gp01.p01_1	protein_coding	+	8F>8V	287T>G	0.33043478260869574	Bat	NA	NA	Bat
NC_045512	287	T	G	38	DQ022305|DQ084199|DQ084200|DQ648857|FJ588686|GQ153539|GQ153540|GQ153541|GQ153542|GQ153543|GQ153544|GQ153545|GQ153546|GQ153547|GQ153548|JX993987|KC881005|KC881006|KF367457|KJ473814|KT444582|KY417142|KY417143|KY417144|KY417145|KY417146|KY417147|KY417148|KY417149|KY417150|KY417151|KY417152|KY770858|KY770859|MK211375|MK211376|MK211377|MK211378	missense	43740578_3	ORF1ab	GU280_gp01.p02.CDS_1	protein_coding	+	8F>8V	287T>G	0.33043478260869574	Bat	NA	NA	Bat
NC_045512	287	T	G	38	DQ022305|DQ084199|DQ084200|DQ648857|FJ588686|GQ153539|GQ153540|GQ153541|GQ153542|GQ153543|GQ153544|GQ153545|GQ153546|GQ153547|GQ153548|JX993987|KC881005|KC881006|KF367457|KJ473814|KT444582|KY417142|KY417143|KY417144|KY417145|KY417146|KY417147|KY417148|KY417149|KY417150|KY417151|KY417152|KY770858|KY770859|MK211375|MK211376|MK211377|MK211378	missense	43740578_1	ORF1ab	GU280_gp01.p01_1	protein_coding	+	8F>8V	287T>G	0.33043478260869574	Bat	NA	NA	Bat
NC_045512	287	T	G	38	DQ022305|DQ084199|DQ084200|DQ648857|FJ588686|GQ153539|GQ153540|GQ153541|GQ153542|GQ153543|GQ153544|GQ153545|GQ153546|GQ153547|GQ153548|JX993987|KC881005|KC881006|KF367457|KJ473814|KT444582|KY417142|KY417143|KY417144|KY417145|KY417146|KY417147|KY417148|KY417149|KY417150|KY417151|KY417152|KY770858|KY770859|MK211375|MK211376|MK211377|MK211378	missense	43740578_3	ORF1ab	GU280_gp01.p02.CDS_1	protein_coding	+	8F>8V	287T>G	0.33043478260869574	Bat	NA	NA	Bat
NC_045512	287	T	G	38	DQ022305|DQ084199|DQ084200|DQ648857|FJ588686|GQ153539|GQ153540|GQ153541|GQ153542|GQ153543|GQ153544|GQ153545|GQ153546|GQ153547|GQ153548|JX993987|KC881005|KC881006|KF367457|KJ473814|KT444582|KY417142|KY417143|KY417144|KY417145|KY417146|KY417147|KY417148|KY417149|KY417150|KY417151|KY417152|KY770858|KY770859|MK211375|MK211376|MK211377|MK211378	missense	43740578_1	ORF1ab	GU280_gp01.p01_1	protein_coding	+	8F>8V	287T>G	0.33043478260869574	Bat	NA	NA	Bat
NC_045512	287	T	G	38	DQ022305|DQ084199|DQ084200|DQ648857|FJ588686|GQ153539|GQ153540|GQ153541|GQ153542|GQ153543|GQ153544|GQ153545|GQ153546|GQ153547|GQ153548|JX993987|KC881005|KC881006|KF367457|KJ473814|KT444582|KY417142|KY417143|KY417144|KY417145|KY417146|KY417147|KY417148|KY417149|KY417150|KY417151|KY417152|KY770858|KY770859|MK211375|MK211376|MK211377|MK211378	missense	43740578_3	ORF1ab	GU280_gp01.p02.CDS_1	protein_coding	+	8F>8V	287T>G	0.33043478260869574	Bat	NA	NA	Bat
NC_045512	287	T	A	2	KF294457|KU973692	missense	43740578_1	ORF1ab	GU280_gp01.p01_1	protein_coding	+	8F>8I	287T>A	0.017391304347826094	Bat	NA	NA	Bat
NC_045512	287	T	A	2	KF294457|KU973692	missense	43740578_3	ORF1ab	GU280_gp01.p02.CDS_1	protein_coding	+	8F>8I	287T>A	0.017391304347826094	Bat	NA	NA	Bat
NC_045512	287	T	A	2	KF294457|KU973692	missense	43740578_1	ORF1ab	GU280_gp01.p01_1	protein_coding	+	8F>8I	287T>A	0.017391304347826094	Bat	NA	NA	Bat
NC_045512	287	T	A	2	KF294457|KU973692	missense	43740578_3	ORF1ab	GU280_gp01.p02.CDS_1	protein_coding	+	8F>8I	287T>A	0.017391304347826094	Bat	NA	NA	Bat
NC_045512	287	T	A	2	KF294457|KU973692	missense	43740578_1	ORF1ab	GU280_gp01.p01_1	protein_coding	+	8F>8I	287T>A	0.017391304347826094	Bat	NA	NA	Bat
NC_045512	287	T	A	2	KF294457|KU973692	missense	43740578_3	ORF1ab	GU280_gp01.p02.CDS_1	protein_coding	+	8F>8I	287T>A	0.017391304347826094	Bat	NA	NA	Bat
NC_045512	287	T	A	2	KF294457|KU973692	missense	43740578_1	ORF1ab	GU280_gp01.p01_1	protein_coding	+	8F>8I	287T>A	0.017391304347826094	Bat	NA	NA	Bat
NC_045512	287	T	A	2	KF294457|KU973692	missense	43740578_3	ORF1ab	GU280_gp01.p02.CDS_1	protein_coding	+	8F>8I	287T>A	0.017391304347826094	Bat	NA	NA	Bat
NC_045512	287	T	A	2	KF294457|KU973692	missense	43740578_1	ORF1ab	GU280_gp01.p01_1	protein_coding	+	8F>8I	287T>A	0.017391304347826094	Bat	NA	NA	Bat
NC_045512	287	T	A	2	KF294457|KU973692	missense	43740578_3	ORF1ab	GU280_gp01.p02.CDS_1	protein_coding	+	8F>8I	287T>A	0.017391304347826094	Bat	NA	NA	Bat
NC_045512	287	T	A	2	KF294457|KU973692	missense	43740578_1	ORF1ab	GU280_gp01.p01_1	protein_coding	+	8F>8I	287T>A	0.017391304347826094	Bat	NA	NA	Bat
NC_045512	287	T	A	2	KF294457|KU973692	missense	43740578_3	ORF1ab	GU280_gp01.p02.CDS_1	protein_coding	+	8F>8I	287T>A	0.017391304347826094	Bat	NA	NA	Bat
NC_045512	287	T	A	2	KF294457|KU973692	missense	43740578_1	ORF1ab	GU280_gp01.p01_1	protein_coding	+	8F>8I	287T>A	0.017391304347826094	Bat	NA	NA	Bat
NC_045512	287	T	A	2	KF294457|KU973692	missense	43740578_3	ORF1ab	GU280_gp01.p02.CDS_1	protein_coding	+	8F>8I	287T>A	0.017391304347826094	Bat	NA	NA	Bat
NC_045512	291	A	G	2	DQ648857|JX993987	missense	43740578_1	ORF1ab	GU280_gp01.p01_1	protein_coding	+	9N>9S	291A>G	0.017391304347826094	Bat	NA	NA	Bat
NC_045512	291	A	G	2	DQ648857|JX993987	missense	43740578_3	ORF1ab	GU280_gp01.p02.CDS_1	protein_coding	+	9N>9S	291A>G	0.017391304347826094	Bat	NA	NA	Bat
NC_045512	291	A	G	2	DQ648857|JX993987	missense	43740578_1	ORF1ab	GU280_gp01.p01_1	protein_coding	+	9N>9S	291A>G	0.017391304347826094	Bat	NA	NA	Bat
NC_045512	291	A	G	2	DQ648857|JX993987	missense	43740578_3	ORF1ab	GU280_gp01.p02.CDS_1	protein_coding	+	9N>9S	291A>G	0.017391304347826094	Bat	NA	NA	Bat
NC_045512	291	A	G	2	DQ648857|JX993987	missense	43740578_1	ORF1ab	GU280_gp01.p01_1	protein_coding	+	9N>9S	291A>G	0.017391304347826094	Bat	NA	NA	Bat
NC_045512	291	A	G	2	DQ648857|JX993987	missense	43740578_3	ORF1ab	GU280_gp01.p02.CDS_1	protein_coding	+	9N>9S	291A>G	0.017391304347826094	Bat	NA	NA	Bat
NC_045512	291	A	G	2	DQ648857|JX993987	missense	43740578_1	ORF1ab	GU280_gp01.p01_1	protein_coding	+	9N>9S	291A>G	0.017391304347826094	Bat	NA	NA	Bat
NC_045512	291	A	G	2	DQ648857|JX993987	missense	43740578_3	ORF1ab	GU280_gp01.p02.CDS_1	protein_coding	+	9N>9S	291A>G	0.017391304347826094	Bat	NA	NA	Bat
NC_045512	291	A	G	2	DQ648857|JX993987	missense	43740578_1	ORF1ab	GU280_gp01.p01_1	protein_coding	+	9N>9S	291A>G	0.017391304347826094	Bat	NA	NA	Bat
NC_045512	291	A	G	2	DQ648857|JX993987	missense	43740578_3	ORF1ab	GU280_gp01.p02.CDS_1	protein_coding	+	9N>9S	291A>G	0.017391304347826094	Bat	NA	NA	Bat
NC_045512	291	A	G	2	DQ648857|JX993987	missense	43740578_1	ORF1ab	GU280_gp01.p01_1	protein_coding	+	9N>9S	291A>G	0.017391304347826094	Bat	NA	NA	Bat
NC_045512	291	A	G	2	DQ648857|JX993987	missense	43740578_3	ORF1ab	GU280_gp01.p02.CDS_1	protein_coding	+	9N>9S	291A>G	0.017391304347826094	Bat	NA	NA	Bat
NC_045512	291	A	G	2	DQ648857|JX993987	missense	43740578_1	ORF1ab	GU280_gp01.p01_1	protein_coding	+	9N>9S	291A>G	0.017391304347826094	Bat	NA	NA	Bat
NC_045512	291	A	G	2	DQ648857|JX993987	missense	43740578_3	ORF1ab	GU280_gp01.p02.CDS_1	protein_coding	+	9N>9S	291A>G	0.017391304347826094	Bat	NA	NA	Bat
NC_045512	378	T	C	49	DQ022305|DQ084199|DQ084200|DQ648857|FJ588686|GQ153539|GQ153540|GQ153541|GQ153542|GQ153543|GQ153544|GQ153545|GQ153546|GQ153547|GQ153548|JX993987|KC881005|KC881006|KF294457|KF367457|KJ473814|KT444582|KU973692|KY417142|KY417143|KY417144|KY417145|KY417146|KY417147|KY417148|KY417149|KY417150|KY417151|KY417152|KY770858|KY770859|MG772933|MG772934|MK211375|MK211376|MK211377|MK211378|MN996532|MT040333|MT0…	missense	43740578_1	ORF1ab	GU280_gp01.p01_1	protein_coding	+	38V>38A	378T>C	0.42608695652173917	Bat	Pangolin	NA	Bat-Pangolin
NC_045512	378	T	C	49	DQ022305|DQ084199|DQ084200|DQ648857|FJ588686|GQ153539|GQ153540|GQ153541|GQ153542|GQ153543|GQ153544|GQ153545|GQ153546|GQ153547|GQ153548|JX993987|KC881005|KC881006|KF294457|KF367457|KJ473814|KT444582|KU973692|KY417142|KY417143|KY417144|KY417145|KY417146|KY417147|KY417148|KY417149|KY417150|KY417151|KY417152|KY770858|KY770859|MG772933|MG772934|MK211375|MK211376|MK211377|MK211378|MN996532|MT040333|MT0…	missense	43740578_3	ORF1ab	GU280_gp01.p02.CDS_1	protein_coding	+	38V>38A	378T>C	0.42608695652173917	Bat	Pangolin	NA	Bat-Pangolin
NC_045512	378	T	C	49	DQ022305|DQ084199|DQ084200|DQ648857|FJ588686|GQ153539|GQ153540|GQ153541|GQ153542|GQ153543|GQ153544|GQ153545|GQ153546|GQ153547|GQ153548|JX993987|KC881005|KC881006|KF294457|KF367457|KJ473814|KT444582|KU973692|KY417142|KY417143|KY417144|KY417145|KY417146|KY417147|KY417148|KY417149|KY417150|KY417151|KY417152|KY770858|KY770859|MG772933|MG772934|MK211375|MK211376|MK211377|MK211378|MN996532|MT040333|MT0…	missense	43740578_1	ORF1ab	GU280_gp01.p01_1	protein_coding	+	38V>38A	378T>C	0.42608695652173917	Bat	Pangolin	NA	Bat-Pangolin
NC_045512	378	T	C	49	DQ022305|DQ084199|DQ084200|DQ648857|FJ588686|GQ153539|GQ153540|GQ153541|GQ153542|GQ153543|GQ153544|GQ153545|GQ153546|GQ153547|GQ153548|JX993987|KC881005|KC881006|KF294457|KF367457|KJ473814|KT444582|KU973692|KY417142|KY417143|KY417144|KY417145|KY417146|KY417147|KY417148|KY417149|KY417150|KY417151|KY417152|KY770858|KY770859|MG772933|MG772934|MK211375|MK211376|MK211377|MK211378|MN996532|MT040333|MT0…	missense	43740578_3	ORF1ab	GU280_gp01.p02.CDS_1	protein_coding	+	38V>38A	378T>C	0.42608695652173917	Bat	Pangolin	NA	Bat-Pangolin
NC_045512	378	T	C	49	DQ022305|DQ084199|DQ084200|DQ648857|FJ588686|GQ153539|GQ153540|GQ153541|GQ153542|GQ153543|GQ153544|GQ153545|GQ153546|GQ153547|GQ153548|JX993987|KC881005|KC881006|KF294457|KF367457|KJ473814|KT444582|KU973692|KY417142|KY417143|KY417144|KY417145|KY417146|KY417147|KY417148|KY417149|KY417150|KY417151|KY417152|KY770858|KY770859|MG772933|MG772934|MK211375|MK211376|MK211377|MK211378|MN996532|MT040333|MT0…	missense	43740578_1	ORF1ab	GU280_gp01.p01_1	protein_coding	+	38V>38A	378T>C	0.42608695652173917	Bat	Pangolin	NA	Bat-Pangolin
NC_045512	378	T	C	49	DQ022305|DQ084199|DQ084200|DQ648857|FJ588686|GQ153539|GQ153540|GQ153541|GQ153542|GQ153543|GQ153544|GQ153545|GQ153546|GQ153547|GQ153548|JX993987|KC881005|KC881006|KF294457|KF367457|KJ473814|KT444582|KU973692|KY417142|KY417143|KY417144|KY417145|KY417146|KY417147|KY417148|KY417149|KY417150|KY417151|KY417152|KY770858|KY770859|MG772933|MG772934|MK211375|MK211376|MK211377|MK211378|MN996532|MT040333|MT0…	missense	43740578_3	ORF1ab	GU280_gp01.p02.CDS_1	protein_coding	+	38V>38A	378T>C	0.42608695652173917	Bat	Pangolin	NA	Bat-Pangolin
NC_045512	378	T	C	49	DQ022305|DQ084199|DQ084200|DQ648857|FJ588686|GQ153539|GQ153540|GQ153541|GQ153542|GQ153543|GQ153544|GQ153545|GQ153546|GQ153547|GQ153548|JX993987|KC881005|KC881006|KF294457|KF367457|KJ473814|KT444582|KU973692|KY417142|KY417143|KY417144|KY417145|KY417146|KY417147|KY417148|KY417149|KY417150|KY417151|KY417152|KY770858|KY770859|MG772933|MG772934|MK211375|MK211376|MK211377|MK211378|MN996532|MT040333|MT0…	missense	43740578_1	ORF1ab	GU280_gp01.p01_1	protein_coding	+	38V>38A	378T>C	0.42608695652173917	Bat	Pangolin	NA	Bat-Pangolin
NC_045512	378	T	C	49	DQ022305|DQ084199|DQ084200|DQ648857|FJ588686|GQ153539|GQ153540|GQ153541|GQ153542|GQ153543|GQ153544|GQ153545|GQ153546|GQ153547|GQ153548|JX993987|KC881005|KC881006|KF294457|KF367457|KJ473814|KT444582|KU973692|KY417142|KY417143|KY417144|KY417145|KY417146|KY417147|KY417148|KY417149|KY417150|KY417151|KY417152|KY770858|KY770859|MG772933|MG772934|MK211375|MK211376|MK211377|MK211378|MN996532|MT040333|MT0…	missense	43740578_3	ORF1ab	GU280_gp01.p02.CDS_1	protein_coding	+	38V>38A	378T>C	0.42608695652173917	Bat	Pangolin	NA	Bat-Pangolin
NC_045512	378	T	C	49	DQ022305|DQ084199|DQ084200|DQ648857|FJ588686|GQ153539|GQ153540|GQ153541|GQ153542|GQ153543|GQ153544|GQ153545|GQ153546|GQ153547|GQ153548|JX993987|KC881005|KC881006|KF294457|KF367457|KJ473814|KT444582|KU973692|KY417142|KY417143|KY417144|KY417145|KY417146|KY417147|KY417148|KY417149|KY417150|KY417151|KY417152|KY770858|KY770859|MG772933|MG772934|MK211375|MK211376|MK211377|MK211378|MN996532|MT040333|MT0…	missense	43740578_1	ORF1ab	GU280_gp01.p01_1	protein_coding	+	38V>38A	378T>C	0.42608695652173917	Bat	Pangolin	NA	Bat-Pangolin
NC_045512	378	T	C	49	DQ022305|DQ084199|DQ084200|DQ648857|FJ588686|GQ153539|GQ153540|GQ153541|GQ153542|GQ153543|GQ153544|GQ153545|GQ153546|GQ153547|GQ153548|JX993987|KC881005|KC881006|KF294457|KF367457|KJ473814|KT444582|KU973692|KY417142|KY417143|KY417144|KY417145|KY417146|KY417147|KY417148|KY417149|KY417150|KY417151|KY417152|KY770858|KY770859|MG772933|MG772934|MK211375|MK211376|MK211377|MK211378|MN996532|MT040333|MT0…	missense	43740578_3	ORF1ab	GU280_gp01.p02.CDS_1	protein_coding	+	38V>38A	378T>C	0.42608695652173917	Bat	Pangolin	NA	Bat-Pangolin
NC_045512	378	T	C	49	DQ022305|DQ084199|DQ084200|DQ648857|FJ588686|GQ153539|GQ153540|GQ153541|GQ153542|GQ153543|GQ153544|GQ153545|GQ153546|GQ153547|GQ153548|JX993987|KC881005|KC881006|KF294457|KF367457|KJ473814|KT444582|KU973692|KY417142|KY417143|KY417144|KY417145|KY417146|KY417147|KY417148|KY417149|KY417150|KY417151|KY417152|KY770858|KY770859|MG772933|MG772934|MK211375|MK211376|MK211377|MK211378|MN996532|MT040333|MT0…	missense	43740578_1	ORF1ab	GU280_gp01.p01_1	protein_coding	+	38V>38A	378T>C	0.42608695652173917	Bat	Pangolin	NA	Bat-Pangolin
NC_045512	378	T	C	49	DQ022305|DQ084199|DQ084200|DQ648857|FJ588686|GQ153539|GQ153540|GQ153541|GQ153542|GQ153543|GQ153544|GQ153545|GQ153546|GQ153547|GQ153548|JX993987|KC881005|KC881006|KF294457|KF367457|KJ473814|KT444582|KU973692|KY417142|KY417143|KY417144|KY417145|KY417146|KY417147|KY417148|KY417149|KY417150|KY417151|KY417152|KY770858|KY770859|MG772933|MG772934|MK211375|MK211376|MK211377|MK211378|MN996532|MT040333|MT0…	missense	43740578_3	ORF1ab	GU280_gp01.p02.CDS_1	protein_coding	+	38V>38A	378T>C	0.42608695652173917	Bat	Pangolin	NA	Bat-Pangolin
NC_045512	378	T	C	49	DQ022305|DQ084199|DQ084200|DQ648857|FJ588686|GQ153539|GQ153540|GQ153541|GQ153542|GQ153543|GQ153544|GQ153545|GQ153546|GQ153547|GQ153548|JX993987|KC881005|KC881006|KF294457|KF367457|KJ473814|KT444582|KU973692|KY417142|KY417143|KY417144|KY417145|KY417146|KY417147|KY417148|KY417149|KY417150|KY417151|KY417152|KY770858|KY770859|MG772933|MG772934|MK211375|MK211376|MK211377|MK211378|MN996532|MT040333|MT0…	missense	43740578_1	ORF1ab	GU280_gp01.p01_1	protein_coding	+	38V>38A	378T>C	0.42608695652173917	Bat	Pangolin	NA	Bat-Pangolin
NC_045512	378	T	C	49	DQ022305|DQ084199|DQ084200|DQ648857|FJ588686|GQ153539|GQ153540|GQ153541|GQ153542|GQ153543|GQ153544|GQ153545|GQ153546|GQ153547|GQ153548|JX993987|KC881005|KC881006|KF294457|KF367457|KJ473814|KT444582|KU973692|KY417142|KY417143|KY417144|KY417145|KY417146|KY417147|KY417148|KY417149|KY417150|KY417151|KY417152|KY770858|KY770859|MG772933|MG772934|MK211375|MK211376|MK211377|MK211378|MN996532|MT040333|MT0…	missense	43740578_3	ORF1ab	GU280_gp01.p02.CDS_1	protein_coding	+	38V>38A	378T>C	0.42608695652173917	Bat	Pangolin	NA	Bat-Pangolin
NC_045512	395	C	G	40	DQ022305|DQ084199|DQ084200|DQ648857|FJ588686|GQ153539|GQ153540|GQ153541|GQ153542|GQ153543|GQ153544|GQ153545|GQ153546|GQ153547|GQ153548|JX993987|KC881005|KC881006|KF294457|KF367457|KJ473814|KT444582|KU973692|KY417142|KY417143|KY417144|KY417145|KY417146|KY417147|KY417148|KY417149|KY417150|KY417151|KY417152|KY770858|KY770859|MK211375|MK211376|MK211377|MK211378	missense	43740578_1	ORF1ab	GU280_gp01.p01_1	protein_coding	+	44Q>44E	395C>G	0.34782608695652184	Bat	NA	NA	Bat
NC_045512	395	C	G	40	DQ022305|DQ084199|DQ084200|DQ648857|FJ588686|GQ153539|GQ153540|GQ153541|GQ153542|GQ153543|GQ153544|GQ153545|GQ153546|GQ153547|GQ153548|JX993987|KC881005|KC881006|KF294457|KF367457|KJ473814|KT444582|KU973692|KY417142|KY417143|KY417144|KY417145|KY417146|KY417147|KY417148|KY417149|KY417150|KY417151|KY417152|KY770858|KY770859|MK211375|MK211376|MK211377|MK211378	missense	43740578_3	ORF1ab	GU280_gp01.p02.CDS_1	protein_coding	+	44Q>44E	395C>G	0.34782608695652184	Bat	NA	NA	Bat
NC_045512	395	C	G	40	DQ022305|DQ084199|DQ084200|DQ648857|FJ588686|GQ153539|GQ153540|GQ153541|GQ153542|GQ153543|GQ153544|GQ153545|GQ153546|GQ153547|GQ153548|JX993987|KC881005|KC881006|KF294457|KF367457|KJ473814|KT444582|KU973692|KY417142|KY417143|KY417144|KY417145|KY417146|KY417147|KY417148|KY417149|KY417150|KY417151|KY417152|KY770858|KY770859|MK211375|MK211376|MK211377|MK211378	missense	43740578_1	ORF1ab	GU280_gp01.p01_1	protein_coding	+	44Q>44E	395C>G	0.34782608695652184	Bat	NA	NA	Bat
NC_045512	395	C	G	40	DQ022305|DQ084199|DQ084200|DQ648857|FJ588686|GQ153539|GQ153540|GQ153541|GQ153542|GQ153543|GQ153544|GQ153545|GQ153546|GQ153547|GQ153548|JX993987|KC881005|KC881006|KF294457|KF367457|KJ473814|KT444582|KU973692|KY417142|KY417143|KY417144|KY417145|KY417146|KY417147|KY417148|KY417149|KY417150|KY417151|KY417152|KY770858|KY770859|MK211375|MK211376|MK211377|MK211378	missense	43740578_3	ORF1ab	GU280_gp01.p02.CDS_1	protein_coding	+	44Q>44E	395C>G	0.34782608695652184	Bat	NA	NA	Bat
NC_045512	395	C	G	40	DQ022305|DQ084199|DQ084200|DQ648857|FJ588686|GQ153539|GQ153540|GQ153541|GQ153542|GQ153543|GQ153544|GQ153545|GQ153546|GQ153547|GQ153548|JX993987|KC881005|KC881006|KF294457|KF367457|KJ473814|KT444582|KU973692|KY417142|KY417143|KY417144|KY417145|KY417146|KY417147|KY417148|KY417149|KY417150|KY417151|KY417152|KY770858|KY770859|MK211375|MK211376|MK211377|MK211378	missense	43740578_1	ORF1ab	GU280_gp01.p01_1	protein_coding	+	44Q>44E	395C>G	0.34782608695652184	Bat	NA	NA	Bat
NC_045512	395	C	G	40	DQ022305|DQ084199|DQ084200|DQ648857|FJ588686|GQ153539|GQ153540|GQ153541|GQ153542|GQ153543|GQ153544|GQ153545|GQ153546|GQ153547|GQ153548|JX993987|KC881005|KC881006|KF294457|KF367457|KJ473814|KT444582|KU973692|KY417142|KY417143|KY417144|KY417145|KY417146|KY417147|KY417148|KY417149|KY417150|KY417151|KY417152|KY770858|KY770859|MK211375|MK211376|MK211377|MK211378	missense	43740578_3	ORF1ab	GU280_gp01.p02.CDS_1	protein_coding	+	44Q>44E	395C>G	0.34782608695652184	Bat	NA	NA	Bat
NC_045512	395	C	G	40	DQ022305|DQ084199|DQ084200|DQ648857|FJ588686|GQ153539|GQ153540|GQ153541|GQ153542|GQ153543|GQ153544|GQ153545|GQ153546|GQ153547|GQ153548|JX993987|KC881005|KC881006|KF294457|KF367457|KJ473814|KT444582|KU973692|KY417142|KY417143|KY417144|KY417145|KY417146|KY417147|KY417148|KY417149|KY417150|KY417151|KY417152|KY770858|KY770859|MK211375|MK211376|MK211377|MK211378	missense	43740578_1	ORF1ab	GU280_gp01.p01_1	protein_coding	+	44Q>44E	395C>G	0.34782608695652184	Bat	NA	NA	Bat
NC_045512	395	C	G	40	DQ022305|DQ084199|DQ084200|DQ648857|FJ588686|GQ153539|GQ153540|GQ153541|GQ153542|GQ153543|GQ153544|GQ153545|GQ153546|GQ153547|GQ153548|JX993987|KC881005|KC881006|KF294457|KF367457|KJ473814|KT444582|KU973692|KY417142|KY417143|KY417144|KY417145|KY417146|KY417147|KY417148|KY417149|KY417150|KY417151|KY417152|KY770858|KY770859|MK211375|MK211376|MK211377|MK211378	missense	43740578_3	ORF1ab	GU280_gp01.p02.CDS_1	protein_coding	+	44Q>44E	395C>G	0.34782608695652184	Bat	NA	NA	Bat
NC_045512	395	C	G	40	DQ022305|DQ084199|DQ084200|DQ648857|FJ588686|GQ153539|GQ153540|GQ153541|GQ153542|GQ153543|GQ153544|GQ153545|GQ153546|GQ153547|GQ153548|JX993987|KC881005|KC881006|KF294457|KF367457|KJ473814|KT444582|KU973692|KY417142|KY417143|KY417144|KY417145|KY417146|KY417147|KY417148|KY417149|KY417150|KY417151|KY417152|KY770858|KY770859|MK211375|MK211376|MK211377|MK211378	missense	43740578_1	ORF1ab	GU280_gp01.p01_1	protein_coding	+	44Q>44E	395C>G	0.34782608695652184	Bat	NA	NA	Bat
NC_045512	395	C	G	40	DQ022305|DQ084199|DQ084200|DQ648857|FJ588686|GQ153539|GQ153540|GQ153541|GQ153542|GQ153543|GQ153544|GQ153545|GQ153546|GQ153547|GQ153548|JX993987|KC881005|KC881006|KF294457|KF367457|KJ473814|KT444582|KU973692|KY417142|KY417143|KY417144|KY417145|KY417146|KY417147|KY417148|KY417149|KY417150|KY417151|KY417152|KY770858|KY770859|MK211375|MK211376|MK211377|MK211378	missense	43740578_3	ORF1ab	GU280_gp01.p02.CDS_1	protein_coding	+	44Q>44E	395C>G	0.34782608695652184	Bat	NA	NA	Bat
NC_045512	395	C	G	40	DQ022305|DQ084199|DQ084200|DQ648857|FJ588686|GQ153539|GQ153540|GQ153541|GQ153542|GQ153543|GQ153544|GQ153545|GQ153546|GQ153547|GQ153548|JX993987|KC881005|KC881006|KF294457|KF367457|KJ473814|KT444582|KU973692|KY417142|KY417143|KY417144|KY417145|KY417146|KY417147|KY417148|KY417149|KY417150|KY417151|KY417152|KY770858|KY770859|MK211375|MK211376|MK211377|MK211378	missense	43740578_1	ORF1ab	GU280_gp01.p01_1	protein_coding	+	44Q>44E	395C>G	0.34782608695652184	Bat	NA	NA	Bat
NC_045512	395	C	G	40	DQ022305|DQ084199|DQ084200|DQ648857|FJ588686|GQ153539|GQ153540|GQ153541|GQ153542|GQ153543|GQ153544|GQ153545|GQ153546|GQ153547|GQ153548|JX993987|KC881005|KC881006|KF294457|KF367457|KJ473814|KT444582|KU973692|KY417142|KY417143|KY417144|KY417145|KY417146|KY417147|KY417148|KY417149|KY417150|KY417151|KY417152|KY770858|KY770859|MK211375|MK211376|MK211377|MK211378	missense	43740578_3	ORF1ab	GU280_gp01.p02.CDS_1	protein_coding	+	44Q>44E	395C>G	0.34782608695652184	Bat	NA	NA	Bat
NC_045512	395	C	G	40	DQ022305|DQ084199|DQ084200|DQ648857|FJ588686|GQ153539|GQ153540|GQ153541|GQ153542|GQ153543|GQ153544|GQ153545|GQ153546|GQ153547|GQ153548|JX993987|KC881005|KC881006|KF294457|KF367457|KJ473814|KT444582|KU973692|KY417142|KY417143|KY417144|KY417145|KY417146|KY417147|KY417148|KY417149|KY417150|KY417151|KY417152|KY770858|KY770859|MK211375|MK211376|MK211377|MK211378	missense	43740578_1	ORF1ab	GU280_gp01.p01_1	protein_coding	+	44Q>44E	395C>G	0.34782608695652184	Bat	NA	NA	Bat
NC_045512	395	C	G	40	DQ022305|DQ084199|DQ084200|DQ648857|FJ588686|GQ153539|GQ153540|GQ153541|GQ153542|GQ153543|GQ153544|GQ153545|GQ153546|GQ153547|GQ153548|JX993987|KC881005|KC881006|KF294457|KF367457|KJ473814|KT444582|KU973692|KY417142|KY417143|KY417144|KY417145|KY417146|KY417147|KY417148|KY417149|KY417150|KY417151|KY417152|KY770858|KY770859|MK211375|MK211376|MK211377|MK211378	missense	43740578_3	ORF1ab	GU280_gp01.p02.CDS_1	protein_coding	+	44Q>44E	395C>G	0.34782608695652184	Bat	NA	NA	Bat
NC_045512	407	G	A	40	DQ022305|DQ084199|DQ084200|DQ648857|FJ588686|GQ153539|GQ153540|GQ153541|GQ153542|GQ153543|GQ153544|GQ153545|GQ153546|GQ153547|GQ153548|JX993987|KC881005|KC881006|KF294457|KF367457|KJ473814|KT444582|KU973692|KY417142|KY417143|KY417144|KY417145|KY417146|KY417147|KY417148|KY417149|KY417150|KY417151|KY417152|KY770858|KY770859|MK211375|MK211376|MK211377|MK211378	missense	43740578_1	ORF1ab	GU280_gp01.p01_1	protein_coding	+	48D>48N	407G>A	0.34782608695652184	Bat	NA	NA	Bat
NC_045512	407	G	A	40	DQ022305|DQ084199|DQ084200|DQ648857|FJ588686|GQ153539|GQ153540|GQ153541|GQ153542|GQ153543|GQ153544|GQ153545|GQ153546|GQ153547|GQ153548|JX993987|KC881005|KC881006|KF294457|KF367457|KJ473814|KT444582|KU973692|KY417142|KY417143|KY417144|KY417145|KY417146|KY417147|KY417148|KY417149|KY417150|KY417151|KY417152|KY770858|KY770859|MK211375|MK211376|MK211377|MK211378	missense	43740578_3	ORF1ab	GU280_gp01.p02.CDS_1	protein_coding	+	48D>48N	407G>A	0.34782608695652184	Bat	NA	NA	Bat
NC_045512	407	G	A	40	DQ022305|DQ084199|DQ084200|DQ648857|FJ588686|GQ153539|GQ153540|GQ153541|GQ153542|GQ153543|GQ153544|GQ153545|GQ153546|GQ153547|GQ153548|JX993987|KC881005|KC881006|KF294457|KF367457|KJ473814|KT444582|KU973692|KY417142|KY417143|KY417144|KY417145|KY417146|KY417147|KY417148|KY417149|KY417150|KY417151|KY417152|KY770858|KY770859|MK211375|MK211376|MK211377|MK211378	missense	43740578_1	ORF1ab	GU280_gp01.p01_1	protein_coding	+	48D>48N	407G>A	0.34782608695652184	Bat	NA	NA	Bat
NC_045512	407	G	A	40	DQ022305|DQ084199|DQ084200|DQ648857|FJ588686|GQ153539|GQ153540|GQ153541|GQ153542|GQ153543|GQ153544|GQ153545|GQ153546|GQ153547|GQ153548|JX993987|KC881005|KC881006|KF294457|KF367457|KJ473814|KT444582|KU973692|KY417142|KY417143|KY417144|KY417145|KY417146|KY417147|KY417148|KY417149|KY417150|KY417151|KY417152|KY770858|KY770859|MK211375|MK211376|MK211377|MK211378	missense	43740578_3	ORF1ab	GU280_gp01.p02.CDS_1	protein_coding	+	48D>48N	407G>A	0.34782608695652184	Bat	NA	NA	Bat
NC_045512	407	G	A	40	DQ022305|DQ084199|DQ084200|DQ648857|FJ588686|GQ153539|GQ153540|GQ153541|GQ153542|GQ153543|GQ153544|GQ153545|GQ153546|GQ153547|GQ153548|JX993987|KC881005|KC881006|KF294457|KF367457|KJ473814|KT444582|KU973692|KY417142|KY417143|KY417144|KY417145|KY417146|KY417147|KY417148|KY417149|KY417150|KY417151|KY417152|KY770858|KY770859|MK211375|MK211376|MK211377|MK211378	missense	43740578_1	ORF1ab	GU280_gp01.p01_1	protein_coding	+	48D>48N	407G>A	0.34782608695652184	Bat	NA	NA	Bat
NC_045512	407	G	A	40	DQ022305|DQ084199|DQ084200|DQ648857|FJ588686|GQ153539|GQ153540|GQ153541|GQ153542|GQ153543|GQ153544|GQ153545|GQ153546|GQ153547|GQ153548|JX993987|KC881005|KC881006|KF294457|KF367457|KJ473814|KT444582|KU973692|KY417142|KY417143|KY417144|KY417145|KY417146|KY417147|KY417148|KY417149|KY417150|KY417151|KY417152|KY770858|KY770859|MK211375|MK211376|MK211377|MK211378	missense	43740578_3	ORF1ab	GU280_gp01.p02.CDS_1	protein_coding	+	48D>48N	407G>A	0.34782608695652184	Bat	NA	NA	Bat
NC_045512	407	G	A	40	DQ022305|DQ084199|DQ084200|DQ648857|FJ588686|GQ153539|GQ153540|GQ153541|GQ153542|GQ153543|GQ153544|GQ153545|GQ153546|GQ153547|GQ153548|JX993987|KC881005|KC881006|KF294457|KF367457|KJ473814|KT444582|KU973692|KY417142|KY417143|KY417144|KY417145|KY417146|KY417147|KY417148|KY417149|KY417150|KY417151|KY417152|KY770858|KY770859|MK211375|MK211376|MK211377|MK211378	missense	43740578_1	ORF1ab	GU280_gp01.p01_1	protein_coding	+	48D>48N	407G>A	0.34782608695652184	Bat	NA	NA	Bat
NC_045512	407	G	A	40	DQ022305|DQ084199|DQ084200|DQ648857|FJ588686|GQ153539|GQ153540|GQ153541|GQ153542|GQ153543|GQ153544|GQ153545|GQ153546|GQ153547|GQ153548|JX993987|KC881005|KC881006|KF294457|KF367457|KJ473814|KT444582|KU973692|KY417142|KY417143|KY417144|KY417145|KY417146|KY417147|KY417148|KY417149|KY417150|KY417151|KY417152|KY770858|KY770859|MK211375|MK211376|MK211377|MK211378	missense	43740578_3	ORF1ab	GU280_gp01.p02.CDS_1	protein_coding	+	48D>48N	407G>A	0.34782608695652184	Bat	NA	NA	Bat
NC_045512	407	G	A	40	DQ022305|DQ084199|DQ084200|DQ648857|FJ588686|GQ153539|GQ153540|GQ153541|GQ153542|GQ153543|GQ153544|GQ153545|GQ153546|GQ153547|GQ153548|JX993987|KC881005|KC881006|KF294457|KF367457|KJ473814|KT444582|KU973692|KY417142|KY417143|KY417144|KY417145|KY417146|KY417147|KY417148|KY417149|KY417150|KY417151|KY417152|KY770858|KY770859|MK211375|MK211376|MK211377|MK211378	missense	43740578_1	ORF1ab	GU280_gp01.p01_1	protein_coding	+	48D>48N	407G>A	0.34782608695652184	Bat	NA	NA	Bat
NC_045512	407	G	A	40	DQ022305|DQ084199|DQ084200|DQ648857|FJ588686|GQ153539|GQ153540|GQ153541|GQ153542|GQ153543|GQ153544|GQ153545|GQ153546|GQ153547|GQ153548|JX993987|KC881005|KC881006|KF294457|KF367457|KJ473814|KT444582|KU973692|KY417142|KY417143|KY417144|KY417145|KY417146|KY417147|KY417148|KY417149|KY417150|KY417151|KY417152|KY770858|KY770859|MK211375|MK211376|MK211377|MK211378	missense	43740578_3	ORF1ab	GU280_gp01.p02.CDS_1	protein_coding	+	48D>48N	407G>A	0.34782608695652184	Bat	NA	NA	Bat
NC_045512	407	G	A	40	DQ022305|DQ084199|DQ084200|DQ648857|FJ588686|GQ153539|GQ153540|GQ153541|GQ153542|GQ153543|GQ153544|GQ153545|GQ153546|GQ153547|GQ153548|JX993987|KC881005|KC881006|KF294457|KF367457|KJ473814|KT444582|KU973692|KY417142|KY417143|KY417144|KY417145|KY417146|KY417147|KY417148|KY417149|KY417150|KY417151|KY417152|KY770858|KY770859|MK211375|MK211376|MK211377|MK211378	missense	43740578_1	ORF1ab	GU280_gp01.p01_1	protein_coding	+	48D>48N	407G>A	0.34782608695652184	Bat	NA	NA	Bat
NC_045512	407	G	A	40	DQ022305|DQ084199|DQ084200|DQ648857|FJ588686|GQ153539|GQ153540|GQ153541|GQ153542|GQ153543|GQ153544|GQ153545|GQ153546|GQ153547|GQ153548|JX993987|KC881005|KC881006|KF294457|KF367457|KJ473814|KT444582|KU973692|KY417142|KY417143|KY417144|KY417145|KY417146|KY417147|KY417148|KY417149|KY417150|KY417151|KY417152|KY770858|KY770859|MK211375|MK211376|MK211377|MK211378	missense	43740578_3	ORF1ab	GU280_gp01.p02.CDS_1	protein_coding	+	48D>48N	407G>A	0.34782608695652184	Bat	NA	NA	Bat
NC_045512	407	G	A	40	DQ022305|DQ084199|DQ084200|DQ648857|FJ588686|GQ153539|GQ153540|GQ153541|GQ153542|GQ153543|GQ153544|GQ153545|GQ153546|GQ153547|GQ153548|JX993987|KC881005|KC881006|KF294457|KF367457|KJ473814|KT444582|KU973692|KY417142|KY417143|KY417144|KY417145|KY417146|KY417147|KY417148|KY417149|KY417150|KY417151|KY417152|KY770858|KY770859|MK211375|MK211376|MK211377|MK211378	missense	43740578_1	ORF1ab	GU280_gp01.p01_1	protein_coding	+	48D>48N	407G>A	0.34782608695652184	Bat	NA	NA	Bat
NC_045512	407	G	A	40	DQ022305|DQ084199|DQ084200|DQ648857|FJ588686|GQ153539|GQ153540|GQ153541|GQ153542|GQ153543|GQ153544|GQ153545|GQ153546|GQ153547|GQ153548|JX993987|KC881005|KC881006|KF294457|KF367457|KJ473814|KT444582|KU973692|KY417142|KY417143|KY417144|KY417145|KY417146|KY417147|KY417148|KY417149|KY417150|KY417151|KY417152|KY770858|KY770859|MK211375|MK211376|MK211377|MK211378	missense	43740578_3	ORF1ab	GU280_gp01.p02.CDS_1	protein_coding	+	48D>48N	407G>A	0.34782608695652184	Bat	NA	NA	Bat
NC_045512	422	T	A	6	KU973692|MT040333|MT040334|MT040335|MT040336|MT072864	missense	43740578_1	ORF1ab	GU280_gp01.p01_1	protein_coding	+	53L>53I	422T>A	0.05217391304347828	Bat	Pangolin	NA	Bat-Pangolin
NC_045512	422	T	A	6	KU973692|MT040333|MT040334|MT040335|MT040336|MT072864	missense	43740578_3	ORF1ab	GU280_gp01.p02.CDS_1	protein_coding	+	53L>53I	422T>A	0.05217391304347828	Bat	Pangolin	NA	Bat-Pangolin
NC_045512	422	T	A	6	KU973692|MT040333|MT040334|MT040335|MT040336|MT072864	missense	43740578_1	ORF1ab	GU280_gp01.p01_1	protein_coding	+	53L>53I	422T>A	0.05217391304347828	Bat	Pangolin	NA	Bat-Pangolin
NC_045512	422	T	A	6	KU973692|MT040333|MT040334|MT040335|MT040336|MT072864	missense	43740578_3	ORF1ab	GU280_gp01.p02.CDS_1	protein_coding	+	53L>53I	422T>A	0.05217391304347828	Bat	Pangolin	NA	Bat-Pangolin
NC_045512	422	T	A	6	KU973692|MT040333|MT040334|MT040335|MT040336|MT072864	missense	43740578_1	ORF1ab	GU280_gp01.p01_1	protein_coding	+	53L>53I	422T>A	0.05217391304347828	Bat	Pangolin	NA	Bat-Pangolin
NC_045512	422	T	A	6	KU973692|MT040333|MT040334|MT040335|MT040336|MT072864	missense	43740578_3	ORF1ab	GU280_gp01.p02.CDS_1	protein_coding	+	53L>53I	422T>A	0.05217391304347828	Bat	Pangolin	NA	Bat-Pangolin
NC_045512	422	T	A	6	KU973692|MT040333|MT040334|MT040335|MT040336|MT072864	missense	43740578_1	ORF1ab	GU280_gp01.p01_1	protein_coding	+	53L>53I	422T>A	0.05217391304347828	Bat	Pangolin	NA	Bat-Pangolin
NC_045512	422	T	A	6	KU973692|MT040333|MT040334|MT040335|MT040336|MT072864	missense	43740578_3	ORF1ab	GU280_gp01.p02.CDS_1	protein_coding	+	53L>53I	422T>A	0.05217391304347828	Bat	Pangolin	NA	Bat-Pangolin
NC_045512	422	T	A	6	KU973692|MT040333|MT040334|MT040335|MT040336|MT072864	missense	43740578_1	ORF1ab	GU280_gp01.p01_1	protein_coding	+	53L>53I	422T>A	0.05217391304347828	Bat	Pangolin	NA	Bat-Pangolin
NC_045512	422	T	A	6	KU973692|MT040333|MT040334|MT040335|MT040336|MT072864	missense	43740578_3	ORF1ab	GU280_gp01.p02.CDS_1	protein_coding	+	53L>53I	422T>A	0.05217391304347828	Bat	Pangolin	NA	Bat-Pangolin
NC_045512	422	T	A	6	KU973692|MT040333|MT040334|MT040335|MT040336|MT072864	missense	43740578_1	ORF1ab	GU280_gp01.p01_1	protein_coding	+	53L>53I	422T>A	0.05217391304347828	Bat	Pangolin	NA	Bat-Pangolin
NC_045512	422	T	A	6	KU973692|MT040333|MT040334|MT040335|MT040336|MT072864	missense	43740578_3	ORF1ab	GU280_gp01.p02.CDS_1	protein_coding	+	53L>53I	422T>A	0.05217391304347828	Bat	Pangolin	NA	Bat-Pangolin
NC_045512	422	T	A	6	KU973692|MT040333|MT040334|MT040335|MT040336|MT072864	missense	43740578_1	ORF1ab	GU280_gp01.p01_1	protein_coding	+	53L>53I	422T>A	0.05217391304347828	Bat	Pangolin	NA	Bat-Pangolin
NC_045512	422	T	A	6	KU973692|MT040333|MT040334|MT040335|MT040336|MT072864	missense	43740578_3	ORF1ab	GU280_gp01.p02.CDS_1	protein_coding	+	53L>53I	422T>A	0.05217391304347828	Bat	Pangolin	NA	Bat-Pangolin
NC_045512	430	A	T	5	MT040333|MT040334|MT040335|MT040336|MT072864	missense	43740578_1	ORF1ab	GU280_gp01.p01_1	protein_coding	+	55E>55D	430A>T	0.04347826086956523	NA	Pangolin	NA	Pangolin
NC_045512	430	A	T	5	MT040333|MT040334|MT040335|MT040336|MT072864	missense	43740578_3	ORF1ab	GU280_gp01.p02.CDS_1	protein_coding	+	55E>55D	430A>T	0.04347826086956523	NA	Pangolin	NA	Pangolin
NC_045512	430	A	T	5	MT040333|MT040334|MT040335|MT040336|MT072864	missense	43740578_1	ORF1ab	GU280_gp01.p01_1	protein_coding	+	55E>55D	430A>T	0.04347826086956523	NA	Pangolin	NA	Pangolin
NC_045512	430	A	T	5	MT040333|MT040334|MT040335|MT040336|MT072864	missense	43740578_3	ORF1ab	GU280_gp01.p02.CDS_1	protein_coding	+	55E>55D	430A>T	0.04347826086956523	NA	Pangolin	NA	Pangolin
NC_045512	430	A	T	5	MT040333|MT040334|MT040335|MT040336|MT072864	missense	43740578_1	ORF1ab	GU280_gp01.p01_1	protein_coding	+	55E>55D	430A>T	0.04347826086956523	NA	Pangolin	NA	Pangolin
NC_045512	430	A	T	5	MT040333|MT040334|MT040335|MT040336|MT072864	missense	43740578_3	ORF1ab	GU280_gp01.p02.CDS_1	protein_coding	+	55E>55D	430A>T	0.04347826086956523	NA	Pangolin	NA	Pangolin
NC_045512	430	A	T	5	MT040333|MT040334|MT040335|MT040336|MT072864	missense	43740578_1	ORF1ab	GU280_gp01.p01_1	protein_coding	+	55E>55D	430A>T	0.04347826086956523	NA	Pangolin	NA	Pangolin
NC_045512	430	A	T	5	MT040333|MT040334|MT040335|MT040336|MT072864	missense	43740578_3	ORF1ab	GU280_gp01.p02.CDS_1	protein_coding	+	55E>55D	430A>T	0.04347826086956523	NA	Pangolin	NA	Pangolin
NC_045512	430	A	T	5	MT040333|MT040334|MT040335|MT040336|MT072864	missense	43740578_1	ORF1ab	GU280_gp01.p01_1	protein_coding	+	55E>55D	430A>T	0.04347826086956523	NA	Pangolin	NA	Pangolin
NC_045512	430	A	T	5	MT040333|MT040334|MT040335|MT040336|MT072864	missense	43740578_3	ORF1ab	GU280_gp01.p02.CDS_1	protein_coding	+	55E>55D	430A>T	0.04347826086956523	NA	Pangolin	NA	Pangolin
NC_045512	430	A	T	5	MT040333|MT040334|MT040335|MT040336|MT072864	missense	43740578_1	ORF1ab	GU280_gp01.p01_1	protein_coding	+	55E>55D	430A>T	0.04347826086956523	NA	Pangolin	NA	Pangolin
NC_045512	430	A	T	5	MT040333|MT040334|MT040335|MT040336|MT072864	missense	43740578_3	ORF1ab	GU280_gp01.p02.CDS_1	protein_coding	+	55E>55D	430A>T	0.04347826086956523	NA	Pangolin	NA	Pangolin
NC_045512	430	A	T	5	MT040333|MT040334|MT040335|MT040336|MT072864	missense	43740578_1	ORF1ab	GU280_gp01.p01_1	protein_coding	+	55E>55D	430A>T	0.04347826086956523	NA	Pangolin	NA	Pangolin
NC_045512	430	A	T	5	MT040333|MT040334|MT040335|MT040336|MT072864	missense	43740578_3	ORF1ab	GU280_gp01.p02.CDS_1	protein_coding	+	55E>55D	430A>T	0.04347826086956523	NA	Pangolin	NA	Pangolin
NC_045512	431	G	C	40	DQ022305|DQ084199|DQ084200|DQ648857|FJ588686|GQ153539|GQ153540|GQ153541|GQ153542|GQ153543|GQ153544|GQ153545|GQ153546|GQ153547|GQ153548|JX993987|KC881005|KC881006|KF294457|KF367457|KJ473814|KT444582|KU973692|KY417142|KY417143|KY417144|KY417145|KY417146|KY417147|KY417148|KY417149|KY417150|KY417151|KY417152|KY770858|KY770859|MK211375|MK211376|MK211377|MK211378	missense	43740578_1	ORF1ab	GU280_gp01.p01_1	protein_coding	+	56V>56L	431G>C	0.34782608695652184	Bat	NA	NA	Bat
NC_045512	431	G	C	40	DQ022305|DQ084199|DQ084200|DQ648857|FJ588686|GQ153539|GQ153540|GQ153541|GQ153542|GQ153543|GQ153544|GQ153545|GQ153546|GQ153547|GQ153548|JX993987|KC881005|KC881006|KF294457|KF367457|KJ473814|KT444582|KU973692|KY417142|KY417143|KY417144|KY417145|KY417146|KY417147|KY417148|KY417149|KY417150|KY417151|KY417152|KY770858|KY770859|MK211375|MK211376|MK211377|MK211378	missense	43740578_3	ORF1ab	GU280_gp01.p02.CDS_1	protein_coding	+	56V>56L	431G>C	0.34782608695652184	Bat	NA	NA	Bat
NC_045512	431	G	C	40	DQ022305|DQ084199|DQ084200|DQ648857|FJ588686|GQ153539|GQ153540|GQ153541|GQ153542|GQ153543|GQ153544|GQ153545|GQ153546|GQ153547|GQ153548|JX993987|KC881005|KC881006|KF294457|KF367457|KJ473814|KT444582|KU973692|KY417142|KY417143|KY417144|KY417145|KY417146|KY417147|KY417148|KY417149|KY417150|KY417151|KY417152|KY770858|KY770859|MK211375|MK211376|MK211377|MK211378	missense	43740578_1	ORF1ab	GU280_gp01.p01_1	protein_coding	+	56V>56L	431G>C	0.34782608695652184	Bat	NA	NA	Bat
NC_045512	431	G	C	40	DQ022305|DQ084199|DQ084200|DQ648857|FJ588686|GQ153539|GQ153540|GQ153541|GQ153542|GQ153543|GQ153544|GQ153545|GQ153546|GQ153547|GQ153548|JX993987|KC881005|KC881006|KF294457|KF367457|KJ473814|KT444582|KU973692|KY417142|KY417143|KY417144|KY417145|KY417146|KY417147|KY417148|KY417149|KY417150|KY417151|KY417152|KY770858|KY770859|MK211375|MK211376|MK211377|MK211378	missense	43740578_3	ORF1ab	GU280_gp01.p02.CDS_1	protein_coding	+	56V>56L	431G>C	0.34782608695652184	Bat	NA	NA	Bat
NC_045512	431	G	C	40	DQ022305|DQ084199|DQ084200|DQ648857|FJ588686|GQ153539|GQ153540|GQ153541|GQ153542|GQ153543|GQ153544|GQ153545|GQ153546|GQ153547|GQ153548|JX993987|KC881005|KC881006|KF294457|KF367457|KJ473814|KT444582|KU973692|KY417142|KY417143|KY417144|KY417145|KY417146|KY417147|KY417148|KY417149|KY417150|KY417151|KY417152|KY770858|KY770859|MK211375|MK211376|MK211377|MK211378	missense	43740578_1	ORF1ab	GU280_gp01.p01_1	protein_coding	+	56V>56L	431G>C	0.34782608695652184	Bat	NA	NA	Bat
NC_045512	431	G	C	40	DQ022305|DQ084199|DQ084200|DQ648857|FJ588686|GQ153539|GQ153540|GQ153541|GQ153542|GQ153543|GQ153544|GQ153545|GQ153546|GQ153547|GQ153548|JX993987|KC881005|KC881006|KF294457|KF367457|KJ473814|KT444582|KU973692|KY417142|KY417143|KY417144|KY417145|KY417146|KY417147|KY417148|KY417149|KY417150|KY417151|KY417152|KY770858|KY770859|MK211375|MK211376|MK211377|MK211378	missense	43740578_3	ORF1ab	GU280_gp01.p02.CDS_1	protein_coding	+	56V>56L	431G>C	0.34782608695652184	Bat	NA	NA	Bat
NC_045512	431	G	C	40	DQ022305|DQ084199|DQ084200|DQ648857|FJ588686|GQ153539|GQ153540|GQ153541|GQ153542|GQ153543|GQ153544|GQ153545|GQ153546|GQ153547|GQ153548|JX993987|KC881005|KC881006|KF294457|KF367457|KJ473814|KT444582|KU973692|KY417142|KY417143|KY417144|KY417145|KY417146|KY417147|KY417148|KY417149|KY417150|KY417151|KY417152|KY770858|KY770859|MK211375|MK211376|MK211377|MK211378	missense	43740578_1	ORF1ab	GU280_gp01.p01_1	protein_coding	+	56V>56L	431G>C	0.34782608695652184	Bat	NA	NA	Bat
NC_045512	431	G	C	40	DQ022305|DQ084199|DQ084200|DQ648857|FJ588686|GQ153539|GQ153540|GQ153541|GQ153542|GQ153543|GQ153544|GQ153545|GQ153546|GQ153547|GQ153548|JX993987|KC881005|KC881006|KF294457|KF367457|KJ473814|KT444582|KU973692|KY417142|KY417143|KY417144|KY417145|KY417146|KY417147|KY417148|KY417149|KY417150|KY417151|KY417152|KY770858|KY770859|MK211375|MK211376|MK211377|MK211378	missense	43740578_3	ORF1ab	GU280_gp01.p02.CDS_1	protein_coding	+	56V>56L	431G>C	0.34782608695652184	Bat	NA	NA	Bat
NC_045512	431	G	C	40	DQ022305|DQ084199|DQ084200|DQ648857|FJ588686|GQ153539|GQ153540|GQ153541|GQ153542|GQ153543|GQ153544|GQ153545|GQ153546|GQ153547|GQ153548|JX993987|KC881005|KC881006|KF294457|KF367457|KJ473814|KT444582|KU973692|KY417142|KY417143|KY417144|KY417145|KY417146|KY417147|KY417148|KY417149|KY417150|KY417151|KY417152|KY770858|KY770859|MK211375|MK211376|MK211377|MK211378	missense	43740578_1	ORF1ab	GU280_gp01.p01_1	protein_coding	+	56V>56L	431G>C	0.34782608695652184	Bat	NA	NA	Bat
NC_045512	431	G	C	40	DQ022305|DQ084199|DQ084200|DQ648857|FJ588686|GQ153539|GQ153540|GQ153541|GQ153542|GQ153543|GQ153544|GQ153545|GQ153546|GQ153547|GQ153548|JX993987|KC881005|KC881006|KF294457|KF367457|KJ473814|KT444582|KU973692|KY417142|KY417143|KY417144|KY417145|KY417146|KY417147|KY417148|KY417149|KY417150|KY417151|KY417152|KY770858|KY770859|MK211375|MK211376|MK211377|MK211378	missense	43740578_3	ORF1ab	GU280_gp01.p02.CDS_1	protein_coding	+	56V>56L	431G>C	0.34782608695652184	Bat	NA	NA	Bat
NC_045512	431	G	C	40	DQ022305|DQ084199|DQ084200|DQ648857|FJ588686|GQ153539|GQ153540|GQ153541|GQ153542|GQ153543|GQ153544|GQ153545|GQ153546|GQ153547|GQ153548|JX993987|KC881005|KC881006|KF294457|KF367457|KJ473814|KT444582|KU973692|KY417142|KY417143|KY417144|KY417145|KY417146|KY417147|KY417148|KY417149|KY417150|KY417151|KY417152|KY770858|KY770859|MK211375|MK211376|MK211377|MK211378	missense	43740578_1	ORF1ab	GU280_gp01.p01_1	protein_coding	+	56V>56L	431G>C	0.34782608695652184	Bat	NA	NA	Bat
NC_045512	431	G	C	40	DQ022305|DQ084199|DQ084200|DQ648857|FJ588686|GQ153539|GQ153540|GQ153541|GQ153542|GQ153543|GQ153544|GQ153545|GQ153546|GQ153547|GQ153548|JX993987|KC881005|KC881006|KF294457|KF367457|KJ473814|KT444582|KU973692|KY417142|KY417143|KY417144|KY417145|KY417146|KY417147|KY417148|KY417149|KY417150|KY417151|KY417152|KY770858|KY770859|MK211375|MK211376|MK211377|MK211378	missense	43740578_3	ORF1ab	GU280_gp01.p02.CDS_1	protein_coding	+	56V>56L	431G>C	0.34782608695652184	Bat	NA	NA	Bat
NC_045512	431	G	C	40	DQ022305|DQ084199|DQ084200|DQ648857|FJ588686|GQ153539|GQ153540|GQ153541|GQ153542|GQ153543|GQ153544|GQ153545|GQ153546|GQ153547|GQ153548|JX993987|KC881005|KC881006|KF294457|KF367457|KJ473814|KT444582|KU973692|KY417142|KY417143|KY417144|KY417145|KY417146|KY417147|KY417148|KY417149|KY417150|KY417151|KY417152|KY770858|KY770859|MK211375|MK211376|MK211377|MK211378	missense	43740578_1	ORF1ab	GU280_gp01.p01_1	protein_coding	+	56V>56L	431G>C	0.34782608695652184	Bat	NA	NA	Bat
NC_045512	431	G	C	40	DQ022305|DQ084199|DQ084200|DQ648857|FJ588686|GQ153539|GQ153540|GQ153541|GQ153542|GQ153543|GQ153544|GQ153545|GQ153546|GQ153547|GQ153548|JX993987|KC881005|KC881006|KF294457|KF367457|KJ473814|KT444582|KU973692|KY417142|KY417143|KY417144|KY417145|KY417146|KY417147|KY417148|KY417149|KY417150|KY417151|KY417152|KY770858|KY770859|MK211375|MK211376|MK211377|MK211378	missense	43740578_3	ORF1ab	GU280_gp01.p02.CDS_1	protein_coding	+	56V>56L	431G>C	0.34782608695652184	Bat	NA	NA	Bat
NC_045512	476	A	G	5	MT040333|MT040334|MT040335|MT040336|MT072864	missense	43740578_1	ORF1ab	GU280_gp01.p01_1	protein_coding	+	71I>71V	476A>G	0.04347826086956523	NA	Pangolin	NA	Pangolin
NC_045512	476	A	G	5	MT040333|MT040334|MT040335|MT040336|MT072864	missense	43740578_3	ORF1ab	GU280_gp01.p02.CDS_1	protein_coding	+	71I>71V	476A>G	0.04347826086956523	NA	Pangolin	NA	Pangolin
NC_045512	476	A	G	5	MT040333|MT040334|MT040335|MT040336|MT072864	missense	43740578_1	ORF1ab	GU280_gp01.p01_1	protein_coding	+	71I>71V	476A>G	0.04347826086956523	NA	Pangolin	NA	Pangolin
NC_045512	476	A	G	5	MT040333|MT040334|MT040335|MT040336|MT072864	missense	43740578_3	ORF1ab	GU280_gp01.p02.CDS_1	protein_coding	+	71I>71V	476A>G	0.04347826086956523	NA	Pangolin	NA	Pangolin
NC_045512	476	A	G	5	MT040333|MT040334|MT040335|MT040336|MT072864	missense	43740578_1	ORF1ab	GU280_gp01.p01_1	protein_coding	+	71I>71V	476A>G	0.04347826086956523	NA	Pangolin	NA	Pangolin
NC_045512	476	A	G	5	MT040333|MT040334|MT040335|MT040336|MT072864	missense	43740578_3	ORF1ab	GU280_gp01.p02.CDS_1	protein_coding	+	71I>71V	476A>G	0.04347826086956523	NA	Pangolin	NA	Pangolin
NC_045512	476	A	G	5	MT040333|MT040334|MT040335|MT040336|MT072864	missense	43740578_1	ORF1ab	GU280_gp01.p01_1	protein_coding	+	71I>71V	476A>G	0.04347826086956523	NA	Pangolin	NA	Pangolin
NC_045512	476	A	G	5	MT040333|MT040334|MT040335|MT040336|MT072864	missense	43740578_3	ORF1ab	GU280_gp01.p02.CDS_1	protein_coding	+	71I>71V	476A>G	0.04347826086956523	NA	Pangolin	NA	Pangolin
NC_045512	476	A	G	5	MT040333|MT040334|MT040335|MT040336|MT072864	missense	43740578_1	ORF1ab	GU280_gp01.p01_1	protein_coding	+	71I>71V	476A>G	0.04347826086956523	NA	Pangolin	NA	Pangolin
NC_045512	476	A	G	5	MT040333|MT040334|MT040335|MT040336|MT072864	missense	43740578_3	ORF1ab	GU280_gp01.p02.CDS_1	protein_coding	+	71I>71V	476A>G	0.04347826086956523	NA	Pangolin	NA	Pangolin
NC_045512	476	A	G	5	MT040333|MT040334|MT040335|MT040336|MT072864	missense	43740578_1	ORF1ab	GU280_gp01.p01_1	protein_coding	+	71I>71V	476A>G	0.04347826086956523	NA	Pangolin	NA	Pangolin
NC_045512	476	A	G	5	MT040333|MT040334|MT040335|MT040336|MT072864	missense	43740578_3	ORF1ab	GU280_gp01.p02.CDS_1	protein_coding	+	71I>71V	476A>G	0.04347826086956523	NA	Pangolin	NA	Pangolin
NC_045512	476	A	G	5	MT040333|MT040334|MT040335|MT040336|MT072864	missense	43740578_1	ORF1ab	GU280_gp01.p01_1	protein_coding	+	71I>71V	476A>G	0.04347826086956523	NA	Pangolin	NA	Pangolin
NC_045512	476	A	G	5	MT040333|MT040334|MT040335|MT040336|MT072864	missense	43740578_3	ORF1ab	GU280_gp01.p02.CDS_1	protein_coding	+	71I>71V	476A>G	0.04347826086956523	NA	Pangolin	NA	Pangolin
NC_045512	495	G	T	36	DQ022305|DQ084199|DQ084200|FJ588686|GQ153539|GQ153540|GQ153541|GQ153542|GQ153543|GQ153544|GQ153545|GQ153546|GQ153547|GQ153548|KC881005|KC881006|KF294457|KF367457|KT444582|KY417142|KY417143|KY417144|KY417145|KY417146|KY417147|KY417148|KY417149|KY417150|KY417151|KY417152|KY770858|KY770859|MK211375|MK211376|MK211377|MK211378	missense	43740578_1	ORF1ab	GU280_gp01.p01_1	protein_coding	+	77R>77L	495G>T	0.31304347826086965	Bat	NA	NA	Bat
NC_045512	495	G	T	36	DQ022305|DQ084199|DQ084200|FJ588686|GQ153539|GQ153540|GQ153541|GQ153542|GQ153543|GQ153544|GQ153545|GQ153546|GQ153547|GQ153548|KC881005|KC881006|KF294457|KF367457|KT444582|KY417142|KY417143|KY417144|KY417145|KY417146|KY417147|KY417148|KY417149|KY417150|KY417151|KY417152|KY770858|KY770859|MK211375|MK211376|MK211377|MK211378	missense	43740578_3	ORF1ab	GU280_gp01.p02.CDS_1	protein_coding	+	77R>77L	495G>T	0.31304347826086965	Bat	NA	NA	Bat
NC_045512	495	G	T	36	DQ022305|DQ084199|DQ084200|FJ588686|GQ153539|GQ153540|GQ153541|GQ153542|GQ153543|GQ153544|GQ153545|GQ153546|GQ153547|GQ153548|KC881005|KC881006|KF294457|KF367457|KT444582|KY417142|KY417143|KY417144|KY417145|KY417146|KY417147|KY417148|KY417149|KY417150|KY417151|KY417152|KY770858|KY770859|MK211375|MK211376|MK211377|MK211378	missense	43740578_1	ORF1ab	GU280_gp01.p01_1	protein_coding	+	77R>77L	495G>T	0.31304347826086965	Bat	NA	NA	Bat
NC_045512	495	G	T	36	DQ022305|DQ084199|DQ084200|FJ588686|GQ153539|GQ153540|GQ153541|GQ153542|GQ153543|GQ153544|GQ153545|GQ153546|GQ153547|GQ153548|KC881005|KC881006|KF294457|KF367457|KT444582|KY417142|KY417143|KY417144|KY417145|KY417146|KY417147|KY417148|KY417149|KY417150|KY417151|KY417152|KY770858|KY770859|MK211375|MK211376|MK211377|MK211378	missense	43740578_3	ORF1ab	GU280_gp01.p02.CDS_1	protein_coding	+	77R>77L	495G>T	0.31304347826086965	Bat	NA	NA	Bat
NC_045512	495	G	T	36	DQ022305|DQ084199|DQ084200|FJ588686|GQ153539|GQ153540|GQ153541|GQ153542|GQ153543|GQ153544|GQ153545|GQ153546|GQ153547|GQ153548|KC881005|KC881006|KF294457|KF367457|KT444582|KY417142|KY417143|KY417144|KY417145|KY417146|KY417147|KY417148|KY417149|KY417150|KY417151|KY417152|KY770858|KY770859|MK211375|MK211376|MK211377|MK211378	missense	43740578_1	ORF1ab	GU280_gp01.p01_1	protein_coding	+	77R>77L	495G>T	0.31304347826086965	Bat	NA	NA	Bat
NC_045512	495	G	T	36	DQ022305|DQ084199|DQ084200|FJ588686|GQ153539|GQ153540|GQ153541|GQ153542|GQ153543|GQ153544|GQ153545|GQ153546|GQ153547|GQ153548|KC881005|KC881006|KF294457|KF367457|KT444582|KY417142|KY417143|KY417144|KY417145|KY417146|KY417147|KY417148|KY417149|KY417150|KY417151|KY417152|KY770858|KY770859|MK211375|MK211376|MK211377|MK211378	missense	43740578_3	ORF1ab	GU280_gp01.p02.CDS_1	protein_coding	+	77R>77L	495G>T	0.31304347826086965	Bat	NA	NA	Bat
NC_045512	495	G	T	36	DQ022305|DQ084199|DQ084200|FJ588686|GQ153539|GQ153540|GQ153541|GQ153542|GQ153543|GQ153544|GQ153545|GQ153546|GQ153547|GQ153548|KC881005|KC881006|KF294457|KF367457|KT444582|KY417142|KY417143|KY417144|KY417145|KY417146|KY417147|KY417148|KY417149|KY417150|KY417151|KY417152|KY770858|KY770859|MK211375|MK211376|MK211377|MK211378	missense	43740578_1	ORF1ab	GU280_gp01.p01_1	protein_coding	+	77R>77L	495G>T	0.31304347826086965	Bat	NA	NA	Bat
NC_045512	495	G	T	36	DQ022305|DQ084199|DQ084200|FJ588686|GQ153539|GQ153540|GQ153541|GQ153542|GQ153543|GQ153544|GQ153545|GQ153546|GQ153547|GQ153548|KC881005|KC881006|KF294457|KF367457|KT444582|KY417142|KY417143|KY417144|KY417145|KY417146|KY417147|KY417148|KY417149|KY417150|KY417151|KY417152|KY770858|KY770859|MK211375|MK211376|MK211377|MK211378	missense	43740578_3	ORF1ab	GU280_gp01.p02.CDS_1	protein_coding	+	77R>77L	495G>T	0.31304347826086965	Bat	NA	NA	Bat
NC_045512	495	G	T	36	DQ022305|DQ084199|DQ084200|FJ588686|GQ153539|GQ153540|GQ153541|GQ153542|GQ153543|GQ153544|GQ153545|GQ153546|GQ153547|GQ153548|KC881005|KC881006|KF294457|KF367457|KT444582|KY417142|KY417143|KY417144|KY417145|KY417146|KY417147|KY417148|KY417149|KY417150|KY417151|KY417152|KY770858|KY770859|MK211375|MK211376|MK211377|MK211378	missense	43740578_1	ORF1ab	GU280_gp01.p01_1	protein_coding	+	77R>77L	495G>T	0.31304347826086965	Bat	NA	NA	Bat
NC_045512	495	G	T	36	DQ022305|DQ084199|DQ084200|FJ588686|GQ153539|GQ153540|GQ153541|GQ153542|GQ153543|GQ153544|GQ153545|GQ153546|GQ153547|GQ153548|KC881005|KC881006|KF294457|KF367457|KT444582|KY417142|KY417143|KY417144|KY417145|KY417146|KY417147|KY417148|KY417149|KY417150|KY417151|KY417152|KY770858|KY770859|MK211375|MK211376|MK211377|MK211378	missense	43740578_3	ORF1ab	GU280_gp01.p02.CDS_1	protein_coding	+	77R>77L	495G>T	0.31304347826086965	Bat	NA	NA	Bat
NC_045512	495	G	T	36	DQ022305|DQ084199|DQ084200|FJ588686|GQ153539|GQ153540|GQ153541|GQ153542|GQ153543|GQ153544|GQ153545|GQ153546|GQ153547|GQ153548|KC881005|KC881006|KF294457|KF367457|KT444582|KY417142|KY417143|KY417144|KY417145|KY417146|KY417147|KY417148|KY417149|KY417150|KY417151|KY417152|KY770858|KY770859|MK211375|MK211376|MK211377|MK211378	missense	43740578_1	ORF1ab	GU280_gp01.p01_1	protein_coding	+	77R>77L	495G>T	0.31304347826086965	Bat	NA	NA	Bat
NC_045512	495	G	T	36	DQ022305|DQ084199|DQ084200|FJ588686|GQ153539|GQ153540|GQ153541|GQ153542|GQ153543|GQ153544|GQ153545|GQ153546|GQ153547|GQ153548|KC881005|KC881006|KF294457|KF367457|KT444582|KY417142|KY417143|KY417144|KY417145|KY417146|KY417147|KY417148|KY417149|KY417150|KY417151|KY417152|KY770858|KY770859|MK211375|MK211376|MK211377|MK211378	missense	43740578_3	ORF1ab	GU280_gp01.p02.CDS_1	protein_coding	+	77R>77L	495G>T	0.31304347826086965	Bat	NA	NA	Bat
NC_045512	495	G	T	36	DQ022305|DQ084199|DQ084200|FJ588686|GQ153539|GQ153540|GQ153541|GQ153542|GQ153543|GQ153544|GQ153545|GQ153546|GQ153547|GQ153548|KC881005|KC881006|KF294457|KF367457|KT444582|KY417142|KY417143|KY417144|KY417145|KY417146|KY417147|KY417148|KY417149|KY417150|KY417151|KY417152|KY770858|KY770859|MK211375|MK211376|MK211377|MK211378	missense	43740578_1	ORF1ab	GU280_gp01.p01_1	protein_coding	+	77R>77L	495G>T	0.31304347826086965	Bat	NA	NA	Bat
NC_045512	495	G	T	36	DQ022305|DQ084199|DQ084200|FJ588686|GQ153539|GQ153540|GQ153541|GQ153542|GQ153543|GQ153544|GQ153545|GQ153546|GQ153547|GQ153548|KC881005|KC881006|KF294457|KF367457|KT444582|KY417142|KY417143|KY417144|KY417145|KY417146|KY417147|KY417148|KY417149|KY417150|KY417151|KY417152|KY770858|KY770859|MK211375|MK211376|MK211377|MK211378	missense	43740578_3	ORF1ab	GU280_gp01.p02.CDS_1	protein_coding	+	77R>77L	495G>T	0.31304347826086965	Bat	NA	NA	Bat
NC_045512	498	C	G	3	DQ648857|JX993987|KJ473814	missense	43740578_1	ORF1ab	GU280_gp01.p01_1	protein_coding	+	78T>78S	498C>G	0.02608695652173914	Bat	NA	NA	Bat
NC_045512	498	C	G	3	DQ648857|JX993987|KJ473814	missense	43740578_3	ORF1ab	GU280_gp01.p02.CDS_1	protein_coding	+	78T>78S	498C>G	0.02608695652173914	Bat	NA	NA	Bat
NC_045512	498	C	G	3	DQ648857|JX993987|KJ473814	missense	43740578_1	ORF1ab	GU280_gp01.p01_1	protein_coding	+	78T>78S	498C>G	0.02608695652173914	Bat	NA	NA	Bat
NC_045512	498	C	G	3	DQ648857|JX993987|KJ473814	missense	43740578_3	ORF1ab	GU280_gp01.p02.CDS_1	protein_coding	+	78T>78S	498C>G	0.02608695652173914	Bat	NA	NA	Bat
NC_045512	498	C	G	3	DQ648857|JX993987|KJ473814	missense	43740578_1	ORF1ab	GU280_gp01.p01_1	protein_coding	+	78T>78S	498C>G	0.02608695652173914	Bat	NA	NA	Bat
NC_045512	498	C	G	3	DQ648857|JX993987|KJ473814	missense	43740578_3	ORF1ab	GU280_gp01.p02.CDS_1	protein_coding	+	78T>78S	498C>G	0.02608695652173914	Bat	NA	NA	Bat
NC_045512	498	C	G	3	DQ648857|JX993987|KJ473814	missense	43740578_1	ORF1ab	GU280_gp01.p01_1	protein_coding	+	78T>78S	498C>G	0.02608695652173914	Bat	NA	NA	Bat
NC_045512	498	C	G	3	DQ648857|JX993987|KJ473814	missense	43740578_3	ORF1ab	GU280_gp01.p02.CDS_1	protein_coding	+	78T>78S	498C>G	0.02608695652173914	Bat	NA	NA	Bat
NC_045512	498	C	G	3	DQ648857|JX993987|KJ473814	missense	43740578_1	ORF1ab	GU280_gp01.p01_1	protein_coding	+	78T>78S	498C>G	0.02608695652173914	Bat	NA	NA	Bat
NC_045512	498	C	G	3	DQ648857|JX993987|KJ473814	missense	43740578_3	ORF1ab	GU280_gp01.p02.CDS_1	protein_coding	+	78T>78S	498C>G	0.02608695652173914	Bat	NA	NA	Bat
NC_045512	498	C	G	3	DQ648857|JX993987|KJ473814	missense	43740578_1	ORF1ab	GU280_gp01.p01_1	protein_coding	+	78T>78S	498C>G	0.02608695652173914	Bat	NA	NA	Bat
NC_045512	498	C	G	3	DQ648857|JX993987|KJ473814	missense	43740578_3	ORF1ab	GU280_gp01.p02.CDS_1	protein_coding	+	78T>78S	498C>G	0.02608695652173914	Bat	NA	NA	Bat
NC_045512	498	C	G	3	DQ648857|JX993987|KJ473814	missense	43740578_1	ORF1ab	GU280_gp01.p01_1	protein_coding	+	78T>78S	498C>G	0.02608695652173914	Bat	NA	NA	Bat
NC_045512	498	C	G	3	DQ648857|JX993987|KJ473814	missense	43740578_3	ORF1ab	GU280_gp01.p02.CDS_1	protein_coding	+	78T>78S	498C>G	0.02608695652173914	Bat	NA	NA	Bat
NC_045512	504	C	A	2	JX993987|MG772934	missense	43740578_1	ORF1ab	GU280_gp01.p01_1	protein_coding	+	80P>80H	504C>A	0.017391304347826094	Bat	NA	NA	Bat
NC_045512	504	C	A	2	JX993987|MG772934	missense	43740578_3	ORF1ab	GU280_gp01.p02.CDS_1	protein_coding	+	80P>80H	504C>A	0.017391304347826094	Bat	NA	NA	Bat
NC_045512	504	C	A	2	JX993987|MG772934	missense	43740578_1	ORF1ab	GU280_gp01.p01_1	protein_coding	+	80P>80H	504C>A	0.017391304347826094	Bat	NA	NA	Bat
NC_045512	504	C	A	2	JX993987|MG772934	missense	43740578_3	ORF1ab	GU280_gp01.p02.CDS_1	protein_coding	+	80P>80H	504C>A	0.017391304347826094	Bat	NA	NA	Bat
NC_045512	504	C	A	2	JX993987|MG772934	missense	43740578_1	ORF1ab	GU280_gp01.p01_1	protein_coding	+	80P>80H	504C>A	0.017391304347826094	Bat	NA	NA	Bat
NC_045512	504	C	A	2	JX993987|MG772934	missense	43740578_3	ORF1ab	GU280_gp01.p02.CDS_1	protein_coding	+	80P>80H	504C>A	0.017391304347826094	Bat	NA	NA	Bat
NC_045512	504	C	A	2	JX993987|MG772934	missense	43740578_1	ORF1ab	GU280_gp01.p01_1	protein_coding	+	80P>80H	504C>A	0.017391304347826094	Bat	NA	NA	Bat
NC_045512	504	C	A	2	JX993987|MG772934	missense	43740578_3	ORF1ab	GU280_gp01.p02.CDS_1	protein_coding	+	80P>80H	504C>A	0.017391304347826094	Bat	NA	NA	Bat
NC_045512	504	C	A	2	JX993987|MG772934	missense	43740578_1	ORF1ab	GU280_gp01.p01_1	protein_coding	+	80P>80H	504C>A	0.017391304347826094	Bat	NA	NA	Bat
NC_045512	504	C	A	2	JX993987|MG772934	missense	43740578_3	ORF1ab	GU280_gp01.p02.CDS_1	protein_coding	+	80P>80H	504C>A	0.017391304347826094	Bat	NA	NA	Bat
NC_045512	504	C	A	2	JX993987|MG772934	missense	43740578_1	ORF1ab	GU280_gp01.p01_1	protein_coding	+	80P>80H	504C>A	0.017391304347826094	Bat	NA	NA	Bat
NC_045512	504	C	A	2	JX993987|MG772934	missense	43740578_3	ORF1ab	GU280_gp01.p02.CDS_1	protein_coding	+	80P>80H	504C>A	0.017391304347826094	Bat	NA	NA	Bat
NC_045512	504	C	A	2	JX993987|MG772934	missense	43740578_1	ORF1ab	GU280_gp01.p01_1	protein_coding	+	80P>80H	504C>A	0.017391304347826094	Bat	NA	NA	Bat
NC_045512	504	C	A	2	JX993987|MG772934	missense	43740578_3	ORF1ab	GU280_gp01.p02.CDS_1	protein_coding	+	80P>80H	504C>A	0.017391304347826094	Bat	NA	NA	Bat
NC_045512	544	A	T	28	DQ022305|DQ084199|DQ084200|GQ153539|GQ153540|GQ153541|GQ153542|GQ153543|GQ153544|GQ153545|GQ153546|GQ153547|GQ153548|JX993987|KF294457|KJ473814|KU973692|KY417148|MG772933|MG772934|MK211377|MN996532|MT040333|MT040334|MT040335|MT040336|MT072864|MT084071.1	missense	43740578_1	ORF1ab	GU280_gp01.p01_1	protein_coding	+	93E>93D	544A>T	0.2434782608695653	Bat	Pangolin	NA	Bat-Pangolin
NC_045512	544	A	T	28	DQ022305|DQ084199|DQ084200|GQ153539|GQ153540|GQ153541|GQ153542|GQ153543|GQ153544|GQ153545|GQ153546|GQ153547|GQ153548|JX993987|KF294457|KJ473814|KU973692|KY417148|MG772933|MG772934|MK211377|MN996532|MT040333|MT040334|MT040335|MT040336|MT072864|MT084071.1	missense	43740578_3	ORF1ab	GU280_gp01.p02.CDS_1	protein_coding	+	93E>93D	544A>T	0.2434782608695653	Bat	Pangolin	NA	Bat-Pangolin
NC_045512	544	A	T	28	DQ022305|DQ084199|DQ084200|GQ153539|GQ153540|GQ153541|GQ153542|GQ153543|GQ153544|GQ153545|GQ153546|GQ153547|GQ153548|JX993987|KF294457|KJ473814|KU973692|KY417148|MG772933|MG772934|MK211377|MN996532|MT040333|MT040334|MT040335|MT040336|MT072864|MT084071.1	missense	43740578_1	ORF1ab	GU280_gp01.p01_1	protein_coding	+	93E>93D	544A>T	0.2434782608695653	Bat	Pangolin	NA	Bat-Pangolin
NC_045512	544	A	T	28	DQ022305|DQ084199|DQ084200|GQ153539|GQ153540|GQ153541|GQ153542|GQ153543|GQ153544|GQ153545|GQ153546|GQ153547|GQ153548|JX993987|KF294457|KJ473814|KU973692|KY417148|MG772933|MG772934|MK211377|MN996532|MT040333|MT040334|MT040335|MT040336|MT072864|MT084071.1	missense	43740578_3	ORF1ab	GU280_gp01.p02.CDS_1	protein_coding	+	93E>93D	544A>T	0.2434782608695653	Bat	Pangolin	NA	Bat-Pangolin
NC_045512	544	A	T	28	DQ022305|DQ084199|DQ084200|GQ153539|GQ153540|GQ153541|GQ153542|GQ153543|GQ153544|GQ153545|GQ153546|GQ153547|GQ153548|JX993987|KF294457|KJ473814|KU973692|KY417148|MG772933|MG772934|MK211377|MN996532|MT040333|MT040334|MT040335|MT040336|MT072864|MT084071.1	missense	43740578_1	ORF1ab	GU280_gp01.p01_1	protein_coding	+	93E>93D	544A>T	0.2434782608695653	Bat	Pangolin	NA	Bat-Pangolin
NC_045512	544	A	T	28	DQ022305|DQ084199|DQ084200|GQ153539|GQ153540|GQ153541|GQ153542|GQ153543|GQ153544|GQ153545|GQ153546|GQ153547|GQ153548|JX993987|KF294457|KJ473814|KU973692|KY417148|MG772933|MG772934|MK211377|MN996532|MT040333|MT040334|MT040335|MT040336|MT072864|MT084071.1	missense	43740578_3	ORF1ab	GU280_gp01.p02.CDS_1	protein_coding	+	93E>93D	544A>T	0.2434782608695653	Bat	Pangolin	NA	Bat-Pangolin
NC_045512	544	A	T	28	DQ022305|DQ084199|DQ084200|GQ153539|GQ153540|GQ153541|GQ153542|GQ153543|GQ153544|GQ153545|GQ153546|GQ153547|GQ153548|JX993987|KF294457|KJ473814|KU973692|KY417148|MG772933|MG772934|MK211377|MN996532|MT040333|MT040334|MT040335|MT040336|MT072864|MT084071.1	missense	43740578_1	ORF1ab	GU280_gp01.p01_1	protein_coding	+	93E>93D	544A>T	0.2434782608695653	Bat	Pangolin	NA	Bat-Pangolin
NC_045512	544	A	T	28	DQ022305|DQ084199|DQ084200|GQ153539|GQ153540|GQ153541|GQ153542|GQ153543|GQ153544|GQ153545|GQ153546|GQ153547|GQ153548|JX993987|KF294457|KJ473814|KU973692|KY417148|MG772933|MG772934|MK211377|MN996532|MT040333|MT040334|MT040335|MT040336|MT072864|MT084071.1	missense	43740578_3	ORF1ab	GU280_gp01.p02.CDS_1	protein_coding	+	93E>93D	544A>T	0.2434782608695653	Bat	Pangolin	NA	Bat-Pangolin
NC_045512	544	A	T	28	DQ022305|DQ084199|DQ084200|GQ153539|GQ153540|GQ153541|GQ153542|GQ153543|GQ153544|GQ153545|GQ153546|GQ153547|GQ153548|JX993987|KF294457|KJ473814|KU973692|KY417148|MG772933|MG772934|MK211377|MN996532|MT040333|MT040334|MT040335|MT040336|MT072864|MT084071.1	missense	43740578_1	ORF1ab	GU280_gp01.p01_1	protein_coding	+	93E>93D	544A>T	0.2434782608695653	Bat	Pangolin	NA	Bat-Pangolin
NC_045512	544	A	T	28	DQ022305|DQ084199|DQ084200|GQ153539|GQ153540|GQ153541|GQ153542|GQ153543|GQ153544|GQ153545|GQ153546|GQ153547|GQ153548|JX993987|KF294457|KJ473814|KU973692|KY417148|MG772933|MG772934|MK211377|MN996532|MT040333|MT040334|MT040335|MT040336|MT072864|MT084071.1	missense	43740578_3	ORF1ab	GU280_gp01.p02.CDS_1	protein_coding	+	93E>93D	544A>T	0.2434782608695653	Bat	Pangolin	NA	Bat-Pangolin
NC_045512	544	A	T	28	DQ022305|DQ084199|DQ084200|GQ153539|GQ153540|GQ153541|GQ153542|GQ153543|GQ153544|GQ153545|GQ153546|GQ153547|GQ153548|JX993987|KF294457|KJ473814|KU973692|KY417148|MG772933|MG772934|MK211377|MN996532|MT040333|MT040334|MT040335|MT040336|MT072864|MT084071.1	missense	43740578_1	ORF1ab	GU280_gp01.p01_1	protein_coding	+	93E>93D	544A>T	0.2434782608695653	Bat	Pangolin	NA	Bat-Pangolin
NC_045512	544	A	T	28	DQ022305|DQ084199|DQ084200|GQ153539|GQ153540|GQ153541|GQ153542|GQ153543|GQ153544|GQ153545|GQ153546|GQ153547|GQ153548|JX993987|KF294457|KJ473814|KU973692|KY417148|MG772933|MG772934|MK211377|MN996532|MT040333|MT040334|MT040335|MT040336|MT072864|MT084071.1	missense	43740578_3	ORF1ab	GU280_gp01.p02.CDS_1	protein_coding	+	93E>93D	544A>T	0.2434782608695653	Bat	Pangolin	NA	Bat-Pangolin
NC_045512	544	A	T	28	DQ022305|DQ084199|DQ084200|GQ153539|GQ153540|GQ153541|GQ153542|GQ153543|GQ153544|GQ153545|GQ153546|GQ153547|GQ153548|JX993987|KF294457|KJ473814|KU973692|KY417148|MG772933|MG772934|MK211377|MN996532|MT040333|MT040334|MT040335|MT040336|MT072864|MT084071.1	missense	43740578_1	ORF1ab	GU280_gp01.p01_1	protein_coding	+	93E>93D	544A>T	0.2434782608695653	Bat	Pangolin	NA	Bat-Pangolin
NC_045512	544	A	T	28	DQ022305|DQ084199|DQ084200|GQ153539|GQ153540|GQ153541|GQ153542|GQ153543|GQ153544|GQ153545|GQ153546|GQ153547|GQ153548|JX993987|KF294457|KJ473814|KU973692|KY417148|MG772933|MG772934|MK211377|MN996532|MT040333|MT040334|MT040335|MT040336|MT072864|MT084071.1	missense	43740578_3	ORF1ab	GU280_gp01.p02.CDS_1	protein_coding	+	93E>93D	544A>T	0.2434782608695653	Bat	Pangolin	NA	Bat-Pangolin
NC_045512	544	A	C	20	DQ648857|KC881005|KC881006|KF367457|KT444582|KY417142|KY417143|KY417144|KY417145|KY417146|KY417147|KY417149|KY417150|KY417151|KY417152|KY770858|KY770859|MK211375|MK211376|MK211378	missense	43740578_1	ORF1ab	GU280_gp01.p01_1	protein_coding	+	93E>93D	544A>C	0.17391304347826092	Bat	Pangolin	NA	Bat-Pangolin
NC_045512	544	A	C	20	DQ648857|KC881005|KC881006|KF367457|KT444582|KY417142|KY417143|KY417144|KY417145|KY417146|KY417147|KY417149|KY417150|KY417151|KY417152|KY770858|KY770859|MK211375|MK211376|MK211378	missense	43740578_3	ORF1ab	GU280_gp01.p02.CDS_1	protein_coding	+	93E>93D	544A>C	0.17391304347826092	Bat	Pangolin	NA	Bat-Pangolin
NC_045512	544	A	C	20	DQ648857|KC881005|KC881006|KF367457|KT444582|KY417142|KY417143|KY417144|KY417145|KY417146|KY417147|KY417149|KY417150|KY417151|KY417152|KY770858|KY770859|MK211375|MK211376|MK211378	missense	43740578_1	ORF1ab	GU280_gp01.p01_1	protein_coding	+	93E>93D	544A>C	0.17391304347826092	Bat	Pangolin	NA	Bat-Pangolin
NC_045512	544	A	C	20	DQ648857|KC881005|KC881006|KF367457|KT444582|KY417142|KY417143|KY417144|KY417145|KY417146|KY417147|KY417149|KY417150|KY417151|KY417152|KY770858|KY770859|MK211375|MK211376|MK211378	missense	43740578_3	ORF1ab	GU280_gp01.p02.CDS_1	protein_coding	+	93E>93D	544A>C	0.17391304347826092	Bat	Pangolin	NA	Bat-Pangolin
NC_045512	544	A	C	20	DQ648857|KC881005|KC881006|KF367457|KT444582|KY417142|KY417143|KY417144|KY417145|KY417146|KY417147|KY417149|KY417150|KY417151|KY417152|KY770858|KY770859|MK211375|MK211376|MK211378	missense	43740578_1	ORF1ab	GU280_gp01.p01_1	protein_coding	+	93E>93D	544A>C	0.17391304347826092	Bat	Pangolin	NA	Bat-Pangolin
NC_045512	544	A	C	20	DQ648857|KC881005|KC881006|KF367457|KT444582|KY417142|KY417143|KY417144|KY417145|KY417146|KY417147|KY417149|KY417150|KY417151|KY417152|KY770858|KY770859|MK211375|MK211376|MK211378	missense	43740578_3	ORF1ab	GU280_gp01.p02.CDS_1	protein_coding	+	93E>93D	544A>C	0.17391304347826092	Bat	Pangolin	NA	Bat-Pangolin
NC_045512	544	A	C	20	DQ648857|KC881005|KC881006|KF367457|KT444582|KY417142|KY417143|KY417144|KY417145|KY417146|KY417147|KY417149|KY417150|KY417151|KY417152|KY770858|KY770859|MK211375|MK211376|MK211378	missense	43740578_1	ORF1ab	GU280_gp01.p01_1	protein_coding	+	93E>93D	544A>C	0.17391304347826092	Bat	Pangolin	NA	Bat-Pangolin
NC_045512	544	A	C	20	DQ648857|KC881005|KC881006|KF367457|KT444582|KY417142|KY417143|KY417144|KY417145|KY417146|KY417147|KY417149|KY417150|KY417151|KY417152|KY770858|KY770859|MK211375|MK211376|MK211378	missense	43740578_3	ORF1ab	GU280_gp01.p02.CDS_1	protein_coding	+	93E>93D	544A>C	0.17391304347826092	Bat	Pangolin	NA	Bat-Pangolin
NC_045512	544	A	C	20	DQ648857|KC881005|KC881006|KF367457|KT444582|KY417142|KY417143|KY417144|KY417145|KY417146|KY417147|KY417149|KY417150|KY417151|KY417152|KY770858|KY770859|MK211375|MK211376|MK211378	missense	43740578_1	ORF1ab	GU280_gp01.p01_1	protein_coding	+	93E>93D	544A>C	0.17391304347826092	Bat	Pangolin	NA	Bat-Pangolin
NC_045512	544	A	C	20	DQ648857|KC881005|KC881006|KF367457|KT444582|KY417142|KY417143|KY417144|KY417145|KY417146|KY417147|KY417149|KY417150|KY417151|KY417152|KY770858|KY770859|MK211375|MK211376|MK211378	missense	43740578_3	ORF1ab	GU280_gp01.p02.CDS_1	protein_coding	+	93E>93D	544A>C	0.17391304347826092	Bat	Pangolin	NA	Bat-Pangolin
NC_045512	544	A	C	20	DQ648857|KC881005|KC881006|KF367457|KT444582|KY417142|KY417143|KY417144|KY417145|KY417146|KY417147|KY417149|KY417150|KY417151|KY417152|KY770858|KY770859|MK211375|MK211376|MK211378	missense	43740578_1	ORF1ab	GU280_gp01.p01_1	protein_coding	+	93E>93D	544A>C	0.17391304347826092	Bat	Pangolin	NA	Bat-Pangolin
NC_045512	544	A	C	20	DQ648857|KC881005|KC881006|KF367457|KT444582|KY417142|KY417143|KY417144|KY417145|KY417146|KY417147|KY417149|KY417150|KY417151|KY417152|KY770858|KY770859|MK211375|MK211376|MK211378	missense	43740578_3	ORF1ab	GU280_gp01.p02.CDS_1	protein_coding	+	93E>93D	544A>C	0.17391304347826092	Bat	Pangolin	NA	Bat-Pangolin
NC_045512	544	A	C	20	DQ648857|KC881005|KC881006|KF367457|KT444582|KY417142|KY417143|KY417144|KY417145|KY417146|KY417147|KY417149|KY417150|KY417151|KY417152|KY770858|KY770859|MK211375|MK211376|MK211378	missense	43740578_1	ORF1ab	GU280_gp01.p01_1	protein_coding	+	93E>93D	544A>C	0.17391304347826092	Bat	Pangolin	NA	Bat-Pangolin
NC_045512	544	A	C	20	DQ648857|KC881005|KC881006|KF367457|KT444582|KY417142|KY417143|KY417144|KY417145|KY417146|KY417147|KY417149|KY417150|KY417151|KY417152|KY770858|KY770859|MK211375|MK211376|MK211378	missense	43740578_3	ORF1ab	GU280_gp01.p02.CDS_1	protein_coding	+	93E>93D	544A>C	0.17391304347826092	Bat	Pangolin	NA	Bat-Pangolin
NC_045512	548	A	G	11	JX993987|KJ473814|KU973692|KY417148|MK211375|MT040333|MT040334|MT040335|MT040336|MT072864|MT084071.1	missense	43740578_1	ORF1ab	GU280_gp01.p01_1	protein_coding	+	95I>95V	548A>G	0.09565217391304351	Bat	Pangolin	NA	Bat-Pangolin
NC_045512	548	A	G	11	JX993987|KJ473814|KU973692|KY417148|MK211375|MT040333|MT040334|MT040335|MT040336|MT072864|MT084071.1	missense	43740578_3	ORF1ab	GU280_gp01.p02.CDS_1	protein_coding	+	95I>95V	548A>G	0.09565217391304351	Bat	Pangolin	NA	Bat-Pangolin
NC_045512	548	A	G	11	JX993987|KJ473814|KU973692|KY417148|MK211375|MT040333|MT040334|MT040335|MT040336|MT072864|MT084071.1	missense	43740578_1	ORF1ab	GU280_gp01.p01_1	protein_coding	+	95I>95V	548A>G	0.09565217391304351	Bat	Pangolin	NA	Bat-Pangolin
NC_045512	548	A	G	11	JX993987|KJ473814|KU973692|KY417148|MK211375|MT040333|MT040334|MT040335|MT040336|MT072864|MT084071.1	missense	43740578_3	ORF1ab	GU280_gp01.p02.CDS_1	protein_coding	+	95I>95V	548A>G	0.09565217391304351	Bat	Pangolin	NA	Bat-Pangolin
NC_045512	548	A	G	11	JX993987|KJ473814|KU973692|KY417148|MK211375|MT040333|MT040334|MT040335|MT040336|MT072864|MT084071.1	missense	43740578_1	ORF1ab	GU280_gp01.p01_1	protein_coding	+	95I>95V	548A>G	0.09565217391304351	Bat	Pangolin	NA	Bat-Pangolin
NC_045512	548	A	G	11	JX993987|KJ473814|KU973692|KY417148|MK211375|MT040333|MT040334|MT040335|MT040336|MT072864|MT084071.1	missense	43740578_3	ORF1ab	GU280_gp01.p02.CDS_1	protein_coding	+	95I>95V	548A>G	0.09565217391304351	Bat	Pangolin	NA	Bat-Pangolin
NC_045512	548	A	G	11	JX993987|KJ473814|KU973692|KY417148|MK211375|MT040333|MT040334|MT040335|MT040336|MT072864|MT084071.1	missense	43740578_1	ORF1ab	GU280_gp01.p01_1	protein_coding	+	95I>95V	548A>G	0.09565217391304351	Bat	Pangolin	NA	Bat-Pangolin
NC_045512	548	A	G	11	JX993987|KJ473814|KU973692|KY417148|MK211375|MT040333|MT040334|MT040335|MT040336|MT072864|MT084071.1	missense	43740578_3	ORF1ab	GU280_gp01.p02.CDS_1	protein_coding	+	95I>95V	548A>G	0.09565217391304351	Bat	Pangolin	NA	Bat-Pangolin
NC_045512	548	A	G	11	JX993987|KJ473814|KU973692|KY417148|MK211375|MT040333|MT040334|MT040335|MT040336|MT072864|MT084071.1	missense	43740578_1	ORF1ab	GU280_gp01.p01_1	protein_coding	+	95I>95V	548A>G	0.09565217391304351	Bat	Pangolin	NA	Bat-Pangolin
NC_045512	548	A	G	11	JX993987|KJ473814|KU973692|KY417148|MK211375|MT040333|MT040334|MT040335|MT040336|MT072864|MT084071.1	missense	43740578_3	ORF1ab	GU280_gp01.p02.CDS_1	protein_coding	+	95I>95V	548A>G	0.09565217391304351	Bat	Pangolin	NA	Bat-Pangolin
NC_045512	548	A	G	11	JX993987|KJ473814|KU973692|KY417148|MK211375|MT040333|MT040334|MT040335|MT040336|MT072864|MT084071.1	missense	43740578_1	ORF1ab	GU280_gp01.p01_1	protein_coding	+	95I>95V	548A>G	0.09565217391304351	Bat	Pangolin	NA	Bat-Pangolin
NC_045512	548	A	G	11	JX993987|KJ473814|KU973692|KY417148|MK211375|MT040333|MT040334|MT040335|MT040336|MT072864|MT084071.1	missense	43740578_3	ORF1ab	GU280_gp01.p02.CDS_1	protein_coding	+	95I>95V	548A>G	0.09565217391304351	Bat	Pangolin	NA	Bat-Pangolin
NC_045512	548	A	G	11	JX993987|KJ473814|KU973692|KY417148|MK211375|MT040333|MT040334|MT040335|MT040336|MT072864|MT084071.1	missense	43740578_1	ORF1ab	GU280_gp01.p01_1	protein_coding	+	95I>95V	548A>G	0.09565217391304351	Bat	Pangolin	NA	Bat-Pangolin
NC_045512	548	A	G	11	JX993987|KJ473814|KU973692|KY417148|MK211375|MT040333|MT040334|MT040335|MT040336|MT072864|MT084071.1	missense	43740578_3	ORF1ab	GU280_gp01.p02.CDS_1	protein_coding	+	95I>95V	548A>G	0.09565217391304351	Bat	Pangolin	NA	Bat-Pangolin
NC_045512	555	A	T	15	DQ022305|DQ084199|DQ084200|GQ153539|GQ153540|GQ153541|GQ153542|GQ153543|GQ153544|GQ153545|GQ153546|GQ153547|GQ153548|KF294457|KU973692	missense	43740578_1	ORF1ab	GU280_gp01.p01_1	protein_coding	+	97Y>97F	555A>T	0.13043478260869568	Bat	NA	NA	Bat
NC_045512	555	A	T	15	DQ022305|DQ084199|DQ084200|GQ153539|GQ153540|GQ153541|GQ153542|GQ153543|GQ153544|GQ153545|GQ153546|GQ153547|GQ153548|KF294457|KU973692	missense	43740578_3	ORF1ab	GU280_gp01.p02.CDS_1	protein_coding	+	97Y>97F	555A>T	0.13043478260869568	Bat	NA	NA	Bat
NC_045512	555	A	T	15	DQ022305|DQ084199|DQ084200|GQ153539|GQ153540|GQ153541|GQ153542|GQ153543|GQ153544|GQ153545|GQ153546|GQ153547|GQ153548|KF294457|KU973692	missense	43740578_1	ORF1ab	GU280_gp01.p01_1	protein_coding	+	97Y>97F	555A>T	0.13043478260869568	Bat	NA	NA	Bat
NC_045512	555	A	T	15	DQ022305|DQ084199|DQ084200|GQ153539|GQ153540|GQ153541|GQ153542|GQ153543|GQ153544|GQ153545|GQ153546|GQ153547|GQ153548|KF294457|KU973692	missense	43740578_3	ORF1ab	GU280_gp01.p02.CDS_1	protein_coding	+	97Y>97F	555A>T	0.13043478260869568	Bat	NA	NA	Bat
NC_045512	555	A	T	15	DQ022305|DQ084199|DQ084200|GQ153539|GQ153540|GQ153541|GQ153542|GQ153543|GQ153544|GQ153545|GQ153546|GQ153547|GQ153548|KF294457|KU973692	missense	43740578_1	ORF1ab	GU280_gp01.p01_1	protein_coding	+	97Y>97F	555A>T	0.13043478260869568	Bat	NA	NA	Bat
NC_045512	555	A	T	15	DQ022305|DQ084199|DQ084200|GQ153539|GQ153540|GQ153541|GQ153542|GQ153543|GQ153544|GQ153545|GQ153546|GQ153547|GQ153548|KF294457|KU973692	missense	43740578_3	ORF1ab	GU280_gp01.p02.CDS_1	protein_coding	+	97Y>97F	555A>T	0.13043478260869568	Bat	NA	NA	Bat
NC_045512	555	A	T	15	DQ022305|DQ084199|DQ084200|GQ153539|GQ153540|GQ153541|GQ153542|GQ153543|GQ153544|GQ153545|GQ153546|GQ153547|GQ153548|KF294457|KU973692	missense	43740578_1	ORF1ab	GU280_gp01.p01_1	protein_coding	+	97Y>97F	555A>T	0.13043478260869568	Bat	NA	NA	Bat
NC_045512	555	A	T	15	DQ022305|DQ084199|DQ084200|GQ153539|GQ153540|GQ153541|GQ153542|GQ153543|GQ153544|GQ153545|GQ153546|GQ153547|GQ153548|KF294457|KU973692	missense	43740578_3	ORF1ab	GU280_gp01.p02.CDS_1	protein_coding	+	97Y>97F	555A>T	0.13043478260869568	Bat	NA	NA	Bat
NC_045512	555	A	T	15	DQ022305|DQ084199|DQ084200|GQ153539|GQ153540|GQ153541|GQ153542|GQ153543|GQ153544|GQ153545|GQ153546|GQ153547|GQ153548|KF294457|KU973692	missense	43740578_1	ORF1ab	GU280_gp01.p01_1	protein_coding	+	97Y>97F	555A>T	0.13043478260869568	Bat	NA	NA	Bat
NC_045512	555	A	T	15	DQ022305|DQ084199|DQ084200|GQ153539|GQ153540|GQ153541|GQ153542|GQ153543|GQ153544|GQ153545|GQ153546|GQ153547|GQ153548|KF294457|KU973692	missense	43740578_3	ORF1ab	GU280_gp01.p02.CDS_1	protein_coding	+	97Y>97F	555A>T	0.13043478260869568	Bat	NA	NA	Bat
NC_045512	555	A	T	15	DQ022305|DQ084199|DQ084200|GQ153539|GQ153540|GQ153541|GQ153542|GQ153543|GQ153544|GQ153545|GQ153546|GQ153547|GQ153548|KF294457|KU973692	missense	43740578_1	ORF1ab	GU280_gp01.p01_1	protein_coding	+	97Y>97F	555A>T	0.13043478260869568	Bat	NA	NA	Bat
NC_045512	555	A	T	15	DQ022305|DQ084199|DQ084200|GQ153539|GQ153540|GQ153541|GQ153542|GQ153543|GQ153544|GQ153545|GQ153546|GQ153547|GQ153548|KF294457|KU973692	missense	43740578_3	ORF1ab	GU280_gp01.p02.CDS_1	protein_coding	+	97Y>97F	555A>T	0.13043478260869568	Bat	NA	NA	Bat
NC_045512	555	A	T	15	DQ022305|DQ084199|DQ084200|GQ153539|GQ153540|GQ153541|GQ153542|GQ153543|GQ153544|GQ153545|GQ153546|GQ153547|GQ153548|KF294457|KU973692	missense	43740578_1	ORF1ab	GU280_gp01.p01_1	protein_coding	+	97Y>97F	555A>T	0.13043478260869568	Bat	NA	NA	Bat
NC_045512	555	A	T	15	DQ022305|DQ084199|DQ084200|GQ153539|GQ153540|GQ153541|GQ153542|GQ153543|GQ153544|GQ153545|GQ153546|GQ153547|GQ153548|KF294457|KU973692	missense	43740578_3	ORF1ab	GU280_gp01.p02.CDS_1	protein_coding	+	97Y>97F	555A>T	0.13043478260869568	Bat	NA	NA	Bat
NC_045512	605	A	G	2	MG772933|MG772934	missense	43740578_1	ORF1ab	GU280_gp01.p01_1	protein_coding	+	114I>114V	605A>G	0.017391304347826094	Bat	NA	NA	Bat
NC_045512	605	A	G	2	MG772933|MG772934	missense	43740578_3	ORF1ab	GU280_gp01.p02.CDS_1	protein_coding	+	114I>114V	605A>G	0.017391304347826094	Bat	NA	NA	Bat
NC_045512	605	A	G	2	MG772933|MG772934	missense	43740578_1	ORF1ab	GU280_gp01.p01_1	protein_coding	+	114I>114V	605A>G	0.017391304347826094	Bat	NA	NA	Bat
NC_045512	605	A	G	2	MG772933|MG772934	missense	43740578_3	ORF1ab	GU280_gp01.p02.CDS_1	protein_coding	+	114I>114V	605A>G	0.017391304347826094	Bat	NA	NA	Bat
NC_045512	605	A	G	2	MG772933|MG772934	missense	43740578_1	ORF1ab	GU280_gp01.p01_1	protein_coding	+	114I>114V	605A>G	0.017391304347826094	Bat	NA	NA	Bat
NC_045512	605	A	G	2	MG772933|MG772934	missense	43740578_3	ORF1ab	GU280_gp01.p02.CDS_1	protein_coding	+	114I>114V	605A>G	0.017391304347826094	Bat	NA	NA	Bat
NC_045512	605	A	G	2	MG772933|MG772934	missense	43740578_1	ORF1ab	GU280_gp01.p01_1	protein_coding	+	114I>114V	605A>G	0.017391304347826094	Bat	NA	NA	Bat
NC_045512	605	A	G	2	MG772933|MG772934	missense	43740578_3	ORF1ab	GU280_gp01.p02.CDS_1	protein_coding	+	114I>114V	605A>G	0.017391304347826094	Bat	NA	NA	Bat
NC_045512	605	A	G	2	MG772933|MG772934	missense	43740578_1	ORF1ab	GU280_gp01.p01_1	protein_coding	+	114I>114V	605A>G	0.017391304347826094	Bat	NA	NA	Bat
NC_045512	605	A	G	2	MG772933|MG772934	missense	43740578_3	ORF1ab	GU280_gp01.p02.CDS_1	protein_coding	+	114I>114V	605A>G	0.017391304347826094	Bat	NA	NA	Bat
NC_045512	605	A	G	2	MG772933|MG772934	missense	43740578_1	ORF1ab	GU280_gp01.p01_1	protein_coding	+	114I>114V	605A>G	0.017391304347826094	Bat	NA	NA	Bat
NC_045512	605	A	G	2	MG772933|MG772934	missense	43740578_3	ORF1ab	GU280_gp01.p02.CDS_1	protein_coding	+	114I>114V	605A>G	0.017391304347826094	Bat	NA	NA	Bat
NC_045512	605	A	G	2	MG772933|MG772934	missense	43740578_1	ORF1ab	GU280_gp01.p01_1	protein_coding	+	114I>114V	605A>G	0.017391304347826094	Bat	NA	NA	Bat
NC_045512	605	A	G	2	MG772933|MG772934	missense	43740578_3	ORF1ab	GU280_gp01.p02.CDS_1	protein_coding	+	114I>114V	605A>G	0.017391304347826094	Bat	NA	NA	Bat
NC_045512	606	T	C	47	DQ022305|DQ084199|DQ084200|DQ648857|FJ588686|GQ153539|GQ153540|GQ153541|GQ153542|GQ153543|GQ153544|GQ153545|GQ153546|GQ153547|GQ153548|JX993987|KC881005|KC881006|KF294457|KF367457|KJ473814|KT444582|KU973692|KY417142|KY417143|KY417144|KY417145|KY417146|KY417147|KY417148|KY417149|KY417150|KY417151|KY417152|KY770858|KY770859|MK211375|MK211376|MK211377|MK211378|MN996532|MT040333|MT040334|MT040335|MT0…	missense	43740578_1	ORF1ab	GU280_gp01.p01_1	protein_coding	+	114I>114T	606T>C	0.4086956521739132	Bat	Pangolin	NA	Bat-Pangolin
NC_045512	606	T	C	47	DQ022305|DQ084199|DQ084200|DQ648857|FJ588686|GQ153539|GQ153540|GQ153541|GQ153542|GQ153543|GQ153544|GQ153545|GQ153546|GQ153547|GQ153548|JX993987|KC881005|KC881006|KF294457|KF367457|KJ473814|KT444582|KU973692|KY417142|KY417143|KY417144|KY417145|KY417146|KY417147|KY417148|KY417149|KY417150|KY417151|KY417152|KY770858|KY770859|MK211375|MK211376|MK211377|MK211378|MN996532|MT040333|MT040334|MT040335|MT0…	missense	43740578_3	ORF1ab	GU280_gp01.p02.CDS_1	protein_coding	+	114I>114T	606T>C	0.4086956521739132	Bat	Pangolin	NA	Bat-Pangolin
NC_045512	606	T	C	47	DQ022305|DQ084199|DQ084200|DQ648857|FJ588686|GQ153539|GQ153540|GQ153541|GQ153542|GQ153543|GQ153544|GQ153545|GQ153546|GQ153547|GQ153548|JX993987|KC881005|KC881006|KF294457|KF367457|KJ473814|KT444582|KU973692|KY417142|KY417143|KY417144|KY417145|KY417146|KY417147|KY417148|KY417149|KY417150|KY417151|KY417152|KY770858|KY770859|MK211375|MK211376|MK211377|MK211378|MN996532|MT040333|MT040334|MT040335|MT0…	missense	43740578_1	ORF1ab	GU280_gp01.p01_1	protein_coding	+	114I>114T	606T>C	0.4086956521739132	Bat	Pangolin	NA	Bat-Pangolin
NC_045512	606	T	C	47	DQ022305|DQ084199|DQ084200|DQ648857|FJ588686|GQ153539|GQ153540|GQ153541|GQ153542|GQ153543|GQ153544|GQ153545|GQ153546|GQ153547|GQ153548|JX993987|KC881005|KC881006|KF294457|KF367457|KJ473814|KT444582|KU973692|KY417142|KY417143|KY417144|KY417145|KY417146|KY417147|KY417148|KY417149|KY417150|KY417151|KY417152|KY770858|KY770859|MK211375|MK211376|MK211377|MK211378|MN996532|MT040333|MT040334|MT040335|MT0…	missense	43740578_3	ORF1ab	GU280_gp01.p02.CDS_1	protein_coding	+	114I>114T	606T>C	0.4086956521739132	Bat	Pangolin	NA	Bat-Pangolin
NC_045512	606	T	C	47	DQ022305|DQ084199|DQ084200|DQ648857|FJ588686|GQ153539|GQ153540|GQ153541|GQ153542|GQ153543|GQ153544|GQ153545|GQ153546|GQ153547|GQ153548|JX993987|KC881005|KC881006|KF294457|KF367457|KJ473814|KT444582|KU973692|KY417142|KY417143|KY417144|KY417145|KY417146|KY417147|KY417148|KY417149|KY417150|KY417151|KY417152|KY770858|KY770859|MK211375|MK211376|MK211377|MK211378|MN996532|MT040333|MT040334|MT040335|MT0…	missense	43740578_1	ORF1ab	GU280_gp01.p01_1	protein_coding	+	114I>114T	606T>C	0.4086956521739132	Bat	Pangolin	NA	Bat-Pangolin
NC_045512	606	T	C	47	DQ022305|DQ084199|DQ084200|DQ648857|FJ588686|GQ153539|GQ153540|GQ153541|GQ153542|GQ153543|GQ153544|GQ153545|GQ153546|GQ153547|GQ153548|JX993987|KC881005|KC881006|KF294457|KF367457|KJ473814|KT444582|KU973692|KY417142|KY417143|KY417144|KY417145|KY417146|KY417147|KY417148|KY417149|KY417150|KY417151|KY417152|KY770858|KY770859|MK211375|MK211376|MK211377|MK211378|MN996532|MT040333|MT040334|MT040335|MT0…	missense	43740578_3	ORF1ab	GU280_gp01.p02.CDS_1	protein_coding	+	114I>114T	606T>C	0.4086956521739132	Bat	Pangolin	NA	Bat-Pangolin
NC_045512	606	T	C	47	DQ022305|DQ084199|DQ084200|DQ648857|FJ588686|GQ153539|GQ153540|GQ153541|GQ153542|GQ153543|GQ153544|GQ153545|GQ153546|GQ153547|GQ153548|JX993987|KC881005|KC881006|KF294457|KF367457|KJ473814|KT444582|KU973692|KY417142|KY417143|KY417144|KY417145|KY417146|KY417147|KY417148|KY417149|KY417150|KY417151|KY417152|KY770858|KY770859|MK211375|MK211376|MK211377|MK211378|MN996532|MT040333|MT040334|MT040335|MT0…	missense	43740578_1	ORF1ab	GU280_gp01.p01_1	protein_coding	+	114I>114T	606T>C	0.4086956521739132	Bat	Pangolin	NA	Bat-Pangolin
NC_045512	606	T	C	47	DQ022305|DQ084199|DQ084200|DQ648857|FJ588686|GQ153539|GQ153540|GQ153541|GQ153542|GQ153543|GQ153544|GQ153545|GQ153546|GQ153547|GQ153548|JX993987|KC881005|KC881006|KF294457|KF367457|KJ473814|KT444582|KU973692|KY417142|KY417143|KY417144|KY417145|KY417146|KY417147|KY417148|KY417149|KY417150|KY417151|KY417152|KY770858|KY770859|MK211375|MK211376|MK211377|MK211378|MN996532|MT040333|MT040334|MT040335|MT0…	missense	43740578_3	ORF1ab	GU280_gp01.p02.CDS_1	protein_coding	+	114I>114T	606T>C	0.4086956521739132	Bat	Pangolin	NA	Bat-Pangolin
NC_045512	606	T	C	47	DQ022305|DQ084199|DQ084200|DQ648857|FJ588686|GQ153539|GQ153540|GQ153541|GQ153542|GQ153543|GQ153544|GQ153545|GQ153546|GQ153547|GQ153548|JX993987|KC881005|KC881006|KF294457|KF367457|KJ473814|KT444582|KU973692|KY417142|KY417143|KY417144|KY417145|KY417146|KY417147|KY417148|KY417149|KY417150|KY417151|KY417152|KY770858|KY770859|MK211375|MK211376|MK211377|MK211378|MN996532|MT040333|MT040334|MT040335|MT0…	missense	43740578_1	ORF1ab	GU280_gp01.p01_1	protein_coding	+	114I>114T	606T>C	0.4086956521739132	Bat	Pangolin	NA	Bat-Pangolin
NC_045512	606	T	C	47	DQ022305|DQ084199|DQ084200|DQ648857|FJ588686|GQ153539|GQ153540|GQ153541|GQ153542|GQ153543|GQ153544|GQ153545|GQ153546|GQ153547|GQ153548|JX993987|KC881005|KC881006|KF294457|KF367457|KJ473814|KT444582|KU973692|KY417142|KY417143|KY417144|KY417145|KY417146|KY417147|KY417148|KY417149|KY417150|KY417151|KY417152|KY770858|KY770859|MK211375|MK211376|MK211377|MK211378|MN996532|MT040333|MT040334|MT040335|MT0…	missense	43740578_3	ORF1ab	GU280_gp01.p02.CDS_1	protein_coding	+	114I>114T	606T>C	0.4086956521739132	Bat	Pangolin	NA	Bat-Pangolin
NC_045512	606	T	C	47	DQ022305|DQ084199|DQ084200|DQ648857|FJ588686|GQ153539|GQ153540|GQ153541|GQ153542|GQ153543|GQ153544|GQ153545|GQ153546|GQ153547|GQ153548|JX993987|KC881005|KC881006|KF294457|KF367457|KJ473814|KT444582|KU973692|KY417142|KY417143|KY417144|KY417145|KY417146|KY417147|KY417148|KY417149|KY417150|KY417151|KY417152|KY770858|KY770859|MK211375|MK211376|MK211377|MK211378|MN996532|MT040333|MT040334|MT040335|MT0…	missense	43740578_1	ORF1ab	GU280_gp01.p01_1	protein_coding	+	114I>114T	606T>C	0.4086956521739132	Bat	Pangolin	NA	Bat-Pangolin
NC_045512	606	T	C	47	DQ022305|DQ084199|DQ084200|DQ648857|FJ588686|GQ153539|GQ153540|GQ153541|GQ153542|GQ153543|GQ153544|GQ153545|GQ153546|GQ153547|GQ153548|JX993987|KC881005|KC881006|KF294457|KF367457|KJ473814|KT444582|KU973692|KY417142|KY417143|KY417144|KY417145|KY417146|KY417147|KY417148|KY417149|KY417150|KY417151|KY417152|KY770858|KY770859|MK211375|MK211376|MK211377|MK211378|MN996532|MT040333|MT040334|MT040335|MT0…	missense	43740578_3	ORF1ab	GU280_gp01.p02.CDS_1	protein_coding	+	114I>114T	606T>C	0.4086956521739132	Bat	Pangolin	NA	Bat-Pangolin
NC_045512	606	T	C	47	DQ022305|DQ084199|DQ084200|DQ648857|FJ588686|GQ153539|GQ153540|GQ153541|GQ153542|GQ153543|GQ153544|GQ153545|GQ153546|GQ153547|GQ153548|JX993987|KC881005|KC881006|KF294457|KF367457|KJ473814|KT444582|KU973692|KY417142|KY417143|KY417144|KY417145|KY417146|KY417147|KY417148|KY417149|KY417150|KY417151|KY417152|KY770858|KY770859|MK211375|MK211376|MK211377|MK211378|MN996532|MT040333|MT040334|MT040335|MT0…	missense	43740578_1	ORF1ab	GU280_gp01.p01_1	protein_coding	+	114I>114T	606T>C	0.4086956521739132	Bat	Pangolin	NA	Bat-Pangolin
NC_045512	606	T	C	47	DQ022305|DQ084199|DQ084200|DQ648857|FJ588686|GQ153539|GQ153540|GQ153541|GQ153542|GQ153543|GQ153544|GQ153545|GQ153546|GQ153547|GQ153548|JX993987|KC881005|KC881006|KF294457|KF367457|KJ473814|KT444582|KU973692|KY417142|KY417143|KY417144|KY417145|KY417146|KY417147|KY417148|KY417149|KY417150|KY417151|KY417152|KY770858|KY770859|MK211375|MK211376|MK211377|MK211378|MN996532|MT040333|MT040334|MT040335|MT0…	missense	43740578_3	ORF1ab	GU280_gp01.p02.CDS_1	protein_coding	+	114I>114T	606T>C	0.4086956521739132	Bat	Pangolin	NA	Bat-Pangolin
NC_045512	625	G	T	40	DQ022305|DQ084199|DQ084200|DQ648857|FJ588686|GQ153539|GQ153540|GQ153541|GQ153542|GQ153543|GQ153544|GQ153545|GQ153546|GQ153547|GQ153548|JX993987|KC881005|KC881006|KF294457|KF367457|KJ473814|KT444582|KU973692|KY417142|KY417143|KY417144|KY417145|KY417146|KY417147|KY417148|KY417149|KY417150|KY417151|KY417152|KY770858|KY770859|MK211375|MK211376|MK211377|MK211378	missense	43740578_1	ORF1ab	GU280_gp01.p01_1	protein_coding	+	120K>120N	625G>T	0.34782608695652184	Bat	NA	NA	Bat
NC_045512	625	G	T	40	DQ022305|DQ084199|DQ084200|DQ648857|FJ588686|GQ153539|GQ153540|GQ153541|GQ153542|GQ153543|GQ153544|GQ153545|GQ153546|GQ153547|GQ153548|JX993987|KC881005|KC881006|KF294457|KF367457|KJ473814|KT444582|KU973692|KY417142|KY417143|KY417144|KY417145|KY417146|KY417147|KY417148|KY417149|KY417150|KY417151|KY417152|KY770858|KY770859|MK211375|MK211376|MK211377|MK211378	missense	43740578_3	ORF1ab	GU280_gp01.p02.CDS_1	protein_coding	+	120K>120N	625G>T	0.34782608695652184	Bat	NA	NA	Bat
NC_045512	625	G	T	40	DQ022305|DQ084199|DQ084200|DQ648857|FJ588686|GQ153539|GQ153540|GQ153541|GQ153542|GQ153543|GQ153544|GQ153545|GQ153546|GQ153547|GQ153548|JX993987|KC881005|KC881006|KF294457|KF367457|KJ473814|KT444582|KU973692|KY417142|KY417143|KY417144|KY417145|KY417146|KY417147|KY417148|KY417149|KY417150|KY417151|KY417152|KY770858|KY770859|MK211375|MK211376|MK211377|MK211378	missense	43740578_1	ORF1ab	GU280_gp01.p01_1	protein_coding	+	120K>120N	625G>T	0.34782608695652184	Bat	NA	NA	Bat
NC_045512	625	G	T	40	DQ022305|DQ084199|DQ084200|DQ648857|FJ588686|GQ153539|GQ153540|GQ153541|GQ153542|GQ153543|GQ153544|GQ153545|GQ153546|GQ153547|GQ153548|JX993987|KC881005|KC881006|KF294457|KF367457|KJ473814|KT444582|KU973692|KY417142|KY417143|KY417144|KY417145|KY417146|KY417147|KY417148|KY417149|KY417150|KY417151|KY417152|KY770858|KY770859|MK211375|MK211376|MK211377|MK211378	missense	43740578_3	ORF1ab	GU280_gp01.p02.CDS_1	protein_coding	+	120K>120N	625G>T	0.34782608695652184	Bat	NA	NA	Bat
NC_045512	625	G	T	40	DQ022305|DQ084199|DQ084200|DQ648857|FJ588686|GQ153539|GQ153540|GQ153541|GQ153542|GQ153543|GQ153544|GQ153545|GQ153546|GQ153547|GQ153548|JX993987|KC881005|KC881006|KF294457|KF367457|KJ473814|KT444582|KU973692|KY417142|KY417143|KY417144|KY417145|KY417146|KY417147|KY417148|KY417149|KY417150|KY417151|KY417152|KY770858|KY770859|MK211375|MK211376|MK211377|MK211378	missense	43740578_1	ORF1ab	GU280_gp01.p01_1	protein_coding	+	120K>120N	625G>T	0.34782608695652184	Bat	NA	NA	Bat
NC_045512	625	G	T	40	DQ022305|DQ084199|DQ084200|DQ648857|FJ588686|GQ153539|GQ153540|GQ153541|GQ153542|GQ153543|GQ153544|GQ153545|GQ153546|GQ153547|GQ153548|JX993987|KC881005|KC881006|KF294457|KF367457|KJ473814|KT444582|KU973692|KY417142|KY417143|KY417144|KY417145|KY417146|KY417147|KY417148|KY417149|KY417150|KY417151|KY417152|KY770858|KY770859|MK211375|MK211376|MK211377|MK211378	missense	43740578_3	ORF1ab	GU280_gp01.p02.CDS_1	protein_coding	+	120K>120N	625G>T	0.34782608695652184	Bat	NA	NA	Bat
NC_045512	625	G	T	40	DQ022305|DQ084199|DQ084200|DQ648857|FJ588686|GQ153539|GQ153540|GQ153541|GQ153542|GQ153543|GQ153544|GQ153545|GQ153546|GQ153547|GQ153548|JX993987|KC881005|KC881006|KF294457|KF367457|KJ473814|KT444582|KU973692|KY417142|KY417143|KY417144|KY417145|KY417146|KY417147|KY417148|KY417149|KY417150|KY417151|KY417152|KY770858|KY770859|MK211375|MK211376|MK211377|MK211378	missense	43740578_1	ORF1ab	GU280_gp01.p01_1	protein_coding	+	120K>120N	625G>T	0.34782608695652184	Bat	NA	NA	Bat
NC_045512	625	G	T	40	DQ022305|DQ084199|DQ084200|DQ648857|FJ588686|GQ153539|GQ153540|GQ153541|GQ153542|GQ153543|GQ153544|GQ153545|GQ153546|GQ153547|GQ153548|JX993987|KC881005|KC881006|KF294457|KF367457|KJ473814|KT444582|KU973692|KY417142|KY417143|KY417144|KY417145|KY417146|KY417147|KY417148|KY417149|KY417150|KY417151|KY417152|KY770858|KY770859|MK211375|MK211376|MK211377|MK211378	missense	43740578_3	ORF1ab	GU280_gp01.p02.CDS_1	protein_coding	+	120K>120N	625G>T	0.34782608695652184	Bat	NA	NA	Bat
NC_045512	625	G	T	40	DQ022305|DQ084199|DQ084200|DQ648857|FJ588686|GQ153539|GQ153540|GQ153541|GQ153542|GQ153543|GQ153544|GQ153545|GQ153546|GQ153547|GQ153548|JX993987|KC881005|KC881006|KF294457|KF367457|KJ473814|KT444582|KU973692|KY417142|KY417143|KY417144|KY417145|KY417146|KY417147|KY417148|KY417149|KY417150|KY417151|KY417152|KY770858|KY770859|MK211375|MK211376|MK211377|MK211378	missense	43740578_1	ORF1ab	GU280_gp01.p01_1	protein_coding	+	120K>120N	625G>T	0.34782608695652184	Bat	NA	NA	Bat
NC_045512	625	G	T	40	DQ022305|DQ084199|DQ084200|DQ648857|FJ588686|GQ153539|GQ153540|GQ153541|GQ153542|GQ153543|GQ153544|GQ153545|GQ153546|GQ153547|GQ153548|JX993987|KC881005|KC881006|KF294457|KF367457|KJ473814|KT444582|KU973692|KY417142|KY417143|KY417144|KY417145|KY417146|KY417147|KY417148|KY417149|KY417150|KY417151|KY417152|KY770858|KY770859|MK211375|MK211376|MK211377|MK211378	missense	43740578_3	ORF1ab	GU280_gp01.p02.CDS_1	protein_coding	+	120K>120N	625G>T	0.34782608695652184	Bat	NA	NA	Bat
NC_045512	625	G	T	40	DQ022305|DQ084199|DQ084200|DQ648857|FJ588686|GQ153539|GQ153540|GQ153541|GQ153542|GQ153543|GQ153544|GQ153545|GQ153546|GQ153547|GQ153548|JX993987|KC881005|KC881006|KF294457|KF367457|KJ473814|KT444582|KU973692|KY417142|KY417143|KY417144|KY417145|KY417146|KY417147|KY417148|KY417149|KY417150|KY417151|KY417152|KY770858|KY770859|MK211375|MK211376|MK211377|MK211378	missense	43740578_1	ORF1ab	GU280_gp01.p01_1	protein_coding	+	120K>120N	625G>T	0.34782608695652184	Bat	NA	NA	Bat
NC_045512	625	G	T	40	DQ022305|DQ084199|DQ084200|DQ648857|FJ588686|GQ153539|GQ153540|GQ153541|GQ153542|GQ153543|GQ153544|GQ153545|GQ153546|GQ153547|GQ153548|JX993987|KC881005|KC881006|KF294457|KF367457|KJ473814|KT444582|KU973692|KY417142|KY417143|KY417144|KY417145|KY417146|KY417147|KY417148|KY417149|KY417150|KY417151|KY417152|KY770858|KY770859|MK211375|MK211376|MK211377|MK211378	missense	43740578_3	ORF1ab	GU280_gp01.p02.CDS_1	protein_coding	+	120K>120N	625G>T	0.34782608695652184	Bat	NA	NA	Bat
NC_045512	625	G	T	40	DQ022305|DQ084199|DQ084200|DQ648857|FJ588686|GQ153539|GQ153540|GQ153541|GQ153542|GQ153543|GQ153544|GQ153545|GQ153546|GQ153547|GQ153548|JX993987|KC881005|KC881006|KF294457|KF367457|KJ473814|KT444582|KU973692|KY417142|KY417143|KY417144|KY417145|KY417146|KY417147|KY417148|KY417149|KY417150|KY417151|KY417152|KY770858|KY770859|MK211375|MK211376|MK211377|MK211378	missense	43740578_1	ORF1ab	GU280_gp01.p01_1	protein_coding	+	120K>120N	625G>T	0.34782608695652184	Bat	NA	NA	Bat
NC_045512	625	G	T	40	DQ022305|DQ084199|DQ084200|DQ648857|FJ588686|GQ153539|GQ153540|GQ153541|GQ153542|GQ153543|GQ153544|GQ153545|GQ153546|GQ153547|GQ153548|JX993987|KC881005|KC881006|KF294457|KF367457|KJ473814|KT444582|KU973692|KY417142|KY417143|KY417144|KY417145|KY417146|KY417147|KY417148|KY417149|KY417150|KY417151|KY417152|KY770858|KY770859|MK211375|MK211376|MK211377|MK211378	missense	43740578_3	ORF1ab	GU280_gp01.p02.CDS_1	protein_coding	+	120K>120N	625G>T	0.34782608695652184	Bat	NA	NA	Bat
NC_045512	626	G	A	5	MT040333|MT040334|MT040335|MT040336|MT072864	missense	43740578_1	ORF1ab	GU280_gp01.p01_1	protein_coding	+	121V>121I	626G>A	0.04347826086956523	NA	Pangolin	NA	Pangolin
NC_045512	626	G	A	5	MT040333|MT040334|MT040335|MT040336|MT072864	missense	43740578_3	ORF1ab	GU280_gp01.p02.CDS_1	protein_coding	+	121V>121I	626G>A	0.04347826086956523	NA	Pangolin	NA	Pangolin
NC_045512	626	G	A	5	MT040333|MT040334|MT040335|MT040336|MT072864	missense	43740578_1	ORF1ab	GU280_gp01.p01_1	protein_coding	+	121V>121I	626G>A	0.04347826086956523	NA	Pangolin	NA	Pangolin
NC_045512	626	G	A	5	MT040333|MT040334|MT040335|MT040336|MT072864	missense	43740578_3	ORF1ab	GU280_gp01.p02.CDS_1	protein_coding	+	121V>121I	626G>A	0.04347826086956523	NA	Pangolin	NA	Pangolin
NC_045512	626	G	A	5	MT040333|MT040334|MT040335|MT040336|MT072864	missense	43740578_1	ORF1ab	GU280_gp01.p01_1	protein_coding	+	121V>121I	626G>A	0.04347826086956523	NA	Pangolin	NA	Pangolin
NC_045512	626	G	A	5	MT040333|MT040334|MT040335|MT040336|MT072864	missense	43740578_3	ORF1ab	GU280_gp01.p02.CDS_1	protein_coding	+	121V>121I	626G>A	0.04347826086956523	NA	Pangolin	NA	Pangolin
NC_045512	626	G	A	5	MT040333|MT040334|MT040335|MT040336|MT072864	missense	43740578_1	ORF1ab	GU280_gp01.p01_1	protein_coding	+	121V>121I	626G>A	0.04347826086956523	NA	Pangolin	NA	Pangolin
NC_045512	626	G	A	5	MT040333|MT040334|MT040335|MT040336|MT072864	missense	43740578_3	ORF1ab	GU280_gp01.p02.CDS_1	protein_coding	+	121V>121I	626G>A	0.04347826086956523	NA	Pangolin	NA	Pangolin
NC_045512	626	G	A	5	MT040333|MT040334|MT040335|MT040336|MT072864	missense	43740578_1	ORF1ab	GU280_gp01.p01_1	protein_coding	+	121V>121I	626G>A	0.04347826086956523	NA	Pangolin	NA	Pangolin
NC_045512	626	G	A	5	MT040333|MT040334|MT040335|MT040336|MT072864	missense	43740578_3	ORF1ab	GU280_gp01.p02.CDS_1	protein_coding	+	121V>121I	626G>A	0.04347826086956523	NA	Pangolin	NA	Pangolin
NC_045512	626	G	A	5	MT040333|MT040334|MT040335|MT040336|MT072864	missense	43740578_1	ORF1ab	GU280_gp01.p01_1	protein_coding	+	121V>121I	626G>A	0.04347826086956523	NA	Pangolin	NA	Pangolin
NC_045512	626	G	A	5	MT040333|MT040334|MT040335|MT040336|MT072864	missense	43740578_3	ORF1ab	GU280_gp01.p02.CDS_1	protein_coding	+	121V>121I	626G>A	0.04347826086956523	NA	Pangolin	NA	Pangolin
NC_045512	626	G	A	5	MT040333|MT040334|MT040335|MT040336|MT072864	missense	43740578_1	ORF1ab	GU280_gp01.p01_1	protein_coding	+	121V>121I	626G>A	0.04347826086956523	NA	Pangolin	NA	Pangolin
NC_045512	626	G	A	5	MT040333|MT040334|MT040335|MT040336|MT072864	missense	43740578_3	ORF1ab	GU280_gp01.p02.CDS_1	protein_coding	+	121V>121I	626G>A	0.04347826086956523	NA	Pangolin	NA	Pangolin
NC_045512	672	A	T	41	DQ022305|DQ084199|DQ084200|GQ153539|GQ153540|GQ153541|GQ153542|GQ153543|GQ153544|GQ153545|GQ153546|GQ153547|GQ153548|KC881005|KC881006|KF294457|KF367457|KT444582|KU973692|KY417142|KY417143|KY417144|KY417145|KY417146|KY417147|KY417148|KY417149|KY417150|KY417151|KY417152|KY770858|KY770859|MK211375|MK211376|MK211377|MK211378|MT040333|MT040334|MT040335|MT040336|MT072864	missense	43740578_1	ORF1ab	GU280_gp01.p01_1	protein_coding	+	136Y>136F	672A>T	0.3565217391304349	Bat	Pangolin	NA	Bat-Pangolin
NC_045512	672	A	T	41	DQ022305|DQ084199|DQ084200|GQ153539|GQ153540|GQ153541|GQ153542|GQ153543|GQ153544|GQ153545|GQ153546|GQ153547|GQ153548|KC881005|KC881006|KF294457|KF367457|KT444582|KU973692|KY417142|KY417143|KY417144|KY417145|KY417146|KY417147|KY417148|KY417149|KY417150|KY417151|KY417152|KY770858|KY770859|MK211375|MK211376|MK211377|MK211378|MT040333|MT040334|MT040335|MT040336|MT072864	missense	43740578_3	ORF1ab	GU280_gp01.p02.CDS_1	protein_coding	+	136Y>136F	672A>T	0.3565217391304349	Bat	Pangolin	NA	Bat-Pangolin
NC_045512	672	A	T	41	DQ022305|DQ084199|DQ084200|GQ153539|GQ153540|GQ153541|GQ153542|GQ153543|GQ153544|GQ153545|GQ153546|GQ153547|GQ153548|KC881005|KC881006|KF294457|KF367457|KT444582|KU973692|KY417142|KY417143|KY417144|KY417145|KY417146|KY417147|KY417148|KY417149|KY417150|KY417151|KY417152|KY770858|KY770859|MK211375|MK211376|MK211377|MK211378|MT040333|MT040334|MT040335|MT040336|MT072864	missense	43740578_1	ORF1ab	GU280_gp01.p01_1	protein_coding	+	136Y>136F	672A>T	0.3565217391304349	Bat	Pangolin	NA	Bat-Pangolin
NC_045512	672	A	T	41	DQ022305|DQ084199|DQ084200|GQ153539|GQ153540|GQ153541|GQ153542|GQ153543|GQ153544|GQ153545|GQ153546|GQ153547|GQ153548|KC881005|KC881006|KF294457|KF367457|KT444582|KU973692|KY417142|KY417143|KY417144|KY417145|KY417146|KY417147|KY417148|KY417149|KY417150|KY417151|KY417152|KY770858|KY770859|MK211375|MK211376|MK211377|MK211378|MT040333|MT040334|MT040335|MT040336|MT072864	missense	43740578_3	ORF1ab	GU280_gp01.p02.CDS_1	protein_coding	+	136Y>136F	672A>T	0.3565217391304349	Bat	Pangolin	NA	Bat-Pangolin
NC_045512	672	A	T	41	DQ022305|DQ084199|DQ084200|GQ153539|GQ153540|GQ153541|GQ153542|GQ153543|GQ153544|GQ153545|GQ153546|GQ153547|GQ153548|KC881005|KC881006|KF294457|KF367457|KT444582|KU973692|KY417142|KY417143|KY417144|KY417145|KY417146|KY417147|KY417148|KY417149|KY417150|KY417151|KY417152|KY770858|KY770859|MK211375|MK211376|MK211377|MK211378|MT040333|MT040334|MT040335|MT040336|MT072864	missense	43740578_1	ORF1ab	GU280_gp01.p01_1	protein_coding	+	136Y>136F	672A>T	0.3565217391304349	Bat	Pangolin	NA	Bat-Pangolin
NC_045512	672	A	T	41	DQ022305|DQ084199|DQ084200|GQ153539|GQ153540|GQ153541|GQ153542|GQ153543|GQ153544|GQ153545|GQ153546|GQ153547|GQ153548|KC881005|KC881006|KF294457|KF367457|KT444582|KU973692|KY417142|KY417143|KY417144|KY417145|KY417146|KY417147|KY417148|KY417149|KY417150|KY417151|KY417152|KY770858|KY770859|MK211375|MK211376|MK211377|MK211378|MT040333|MT040334|MT040335|MT040336|MT072864	missense	43740578_3	ORF1ab	GU280_gp01.p02.CDS_1	protein_coding	+	136Y>136F	672A>T	0.3565217391304349	Bat	Pangolin	NA	Bat-Pangolin
NC_045512	672	A	T	41	DQ022305|DQ084199|DQ084200|GQ153539|GQ153540|GQ153541|GQ153542|GQ153543|GQ153544|GQ153545|GQ153546|GQ153547|GQ153548|KC881005|KC881006|KF294457|KF367457|KT444582|KU973692|KY417142|KY417143|KY417144|KY417145|KY417146|KY417147|KY417148|KY417149|KY417150|KY417151|KY417152|KY770858|KY770859|MK211375|MK211376|MK211377|MK211378|MT040333|MT040334|MT040335|MT040336|MT072864	missense	43740578_1	ORF1ab	GU280_gp01.p01_1	protein_coding	+	136Y>136F	672A>T	0.3565217391304349	Bat	Pangolin	NA	Bat-Pangolin
NC_045512	672	A	T	41	DQ022305|DQ084199|DQ084200|GQ153539|GQ153540|GQ153541|GQ153542|GQ153543|GQ153544|GQ153545|GQ153546|GQ153547|GQ153548|KC881005|KC881006|KF294457|KF367457|KT444582|KU973692|KY417142|KY417143|KY417144|KY417145|KY417146|KY417147|KY417148|KY417149|KY417150|KY417151|KY417152|KY770858|KY770859|MK211375|MK211376|MK211377|MK211378|MT040333|MT040334|MT040335|MT040336|MT072864	missense	43740578_3	ORF1ab	GU280_gp01.p02.CDS_1	protein_coding	+	136Y>136F	672A>T	0.3565217391304349	Bat	Pangolin	NA	Bat-Pangolin
NC_045512	672	A	T	41	DQ022305|DQ084199|DQ084200|GQ153539|GQ153540|GQ153541|GQ153542|GQ153543|GQ153544|GQ153545|GQ153546|GQ153547|GQ153548|KC881005|KC881006|KF294457|KF367457|KT444582|KU973692|KY417142|KY417143|KY417144|KY417145|KY417146|KY417147|KY417148|KY417149|KY417150|KY417151|KY417152|KY770858|KY770859|MK211375|MK211376|MK211377|MK211378|MT040333|MT040334|MT040335|MT040336|MT072864	missense	43740578_1	ORF1ab	GU280_gp01.p01_1	protein_coding	+	136Y>136F	672A>T	0.3565217391304349	Bat	Pangolin	NA	Bat-Pangolin
NC_045512	672	A	T	41	DQ022305|DQ084199|DQ084200|GQ153539|GQ153540|GQ153541|GQ153542|GQ153543|GQ153544|GQ153545|GQ153546|GQ153547|GQ153548|KC881005|KC881006|KF294457|KF367457|KT444582|KU973692|KY417142|KY417143|KY417144|KY417145|KY417146|KY417147|KY417148|KY417149|KY417150|KY417151|KY417152|KY770858|KY770859|MK211375|MK211376|MK211377|MK211378|MT040333|MT040334|MT040335|MT040336|MT072864	missense	43740578_3	ORF1ab	GU280_gp01.p02.CDS_1	protein_coding	+	136Y>136F	672A>T	0.3565217391304349	Bat	Pangolin	NA	Bat-Pangolin
NC_045512	672	A	T	41	DQ022305|DQ084199|DQ084200|GQ153539|GQ153540|GQ153541|GQ153542|GQ153543|GQ153544|GQ153545|GQ153546|GQ153547|GQ153548|KC881005|KC881006|KF294457|KF367457|KT444582|KU973692|KY417142|KY417143|KY417144|KY417145|KY417146|KY417147|KY417148|KY417149|KY417150|KY417151|KY417152|KY770858|KY770859|MK211375|MK211376|MK211377|MK211378|MT040333|MT040334|MT040335|MT040336|MT072864	missense	43740578_1	ORF1ab	GU280_gp01.p01_1	protein_coding	+	136Y>136F	672A>T	0.3565217391304349	Bat	Pangolin	NA	Bat-Pangolin
NC_045512	672	A	T	41	DQ022305|DQ084199|DQ084200|GQ153539|GQ153540|GQ153541|GQ153542|GQ153543|GQ153544|GQ153545|GQ153546|GQ153547|GQ153548|KC881005|KC881006|KF294457|KF367457|KT444582|KU973692|KY417142|KY417143|KY417144|KY417145|KY417146|KY417147|KY417148|KY417149|KY417150|KY417151|KY417152|KY770858|KY770859|MK211375|MK211376|MK211377|MK211378|MT040333|MT040334|MT040335|MT040336|MT072864	missense	43740578_3	ORF1ab	GU280_gp01.p02.CDS_1	protein_coding	+	136Y>136F	672A>T	0.3565217391304349	Bat	Pangolin	NA	Bat-Pangolin
NC_045512	672	A	T	41	DQ022305|DQ084199|DQ084200|GQ153539|GQ153540|GQ153541|GQ153542|GQ153543|GQ153544|GQ153545|GQ153546|GQ153547|GQ153548|KC881005|KC881006|KF294457|KF367457|KT444582|KU973692|KY417142|KY417143|KY417144|KY417145|KY417146|KY417147|KY417148|KY417149|KY417150|KY417151|KY417152|KY770858|KY770859|MK211375|MK211376|MK211377|MK211378|MT040333|MT040334|MT040335|MT040336|MT072864	missense	43740578_1	ORF1ab	GU280_gp01.p01_1	protein_coding	+	136Y>136F	672A>T	0.3565217391304349	Bat	Pangolin	NA	Bat-Pangolin
NC_045512	672	A	T	41	DQ022305|DQ084199|DQ084200|GQ153539|GQ153540|GQ153541|GQ153542|GQ153543|GQ153544|GQ153545|GQ153546|GQ153547|GQ153548|KC881005|KC881006|KF294457|KF367457|KT444582|KU973692|KY417142|KY417143|KY417144|KY417145|KY417146|KY417147|KY417148|KY417149|KY417150|KY417151|KY417152|KY770858|KY770859|MK211375|MK211376|MK211377|MK211378|MT040333|MT040334|MT040335|MT040336|MT072864	missense	43740578_3	ORF1ab	GU280_gp01.p02.CDS_1	protein_coding	+	136Y>136F	672A>T	0.3565217391304349	Bat	Pangolin	NA	Bat-Pangolin
NC_045512	687	A	G	3	KY417144|KY417145|KY417152	missense	43740578_1	ORF1ab	GU280_gp01.p01_1	protein_coding	+	141K>141R	687A>G	0.02608695652173914	Bat	NA	NA	Bat
NC_045512	687	A	G	3	KY417144|KY417145|KY417152	missense	43740578_3	ORF1ab	GU280_gp01.p02.CDS_1	protein_coding	+	141K>141R	687A>G	0.02608695652173914	Bat	NA	NA	Bat
NC_045512	687	A	G	3	KY417144|KY417145|KY417152	missense	43740578_1	ORF1ab	GU280_gp01.p01_1	protein_coding	+	141K>141R	687A>G	0.02608695652173914	Bat	NA	NA	Bat
NC_045512	687	A	G	3	KY417144|KY417145|KY417152	missense	43740578_3	ORF1ab	GU280_gp01.p02.CDS_1	protein_coding	+	141K>141R	687A>G	0.02608695652173914	Bat	NA	NA	Bat
NC_045512	687	A	G	3	KY417144|KY417145|KY417152	missense	43740578_1	ORF1ab	GU280_gp01.p01_1	protein_coding	+	141K>141R	687A>G	0.02608695652173914	Bat	NA	NA	Bat
NC_045512	687	A	G	3	KY417144|KY417145|KY417152	missense	43740578_3	ORF1ab	GU280_gp01.p02.CDS_1	protein_coding	+	141K>141R	687A>G	0.02608695652173914	Bat	NA	NA	Bat
NC_045512	687	A	G	3	KY417144|KY417145|KY417152	missense	43740578_1	ORF1ab	GU280_gp01.p01_1	protein_coding	+	141K>141R	687A>G	0.02608695652173914	Bat	NA	NA	Bat
NC_045512	687	A	G	3	KY417144|KY417145|KY417152	missense	43740578_3	ORF1ab	GU280_gp01.p02.CDS_1	protein_coding	+	141K>141R	687A>G	0.02608695652173914	Bat	NA	NA	Bat
NC_045512	687	A	G	3	KY417144|KY417145|KY417152	missense	43740578_1	ORF1ab	GU280_gp01.p01_1	protein_coding	+	141K>141R	687A>G	0.02608695652173914	Bat	NA	NA	Bat
NC_045512	687	A	G	3	KY417144|KY417145|KY417152	missense	43740578_3	ORF1ab	GU280_gp01.p02.CDS_1	protein_coding	+	141K>141R	687A>G	0.02608695652173914	Bat	NA	NA	Bat
NC_045512	687	A	G	3	KY417144|KY417145|KY417152	missense	43740578_1	ORF1ab	GU280_gp01.p01_1	protein_coding	+	141K>141R	687A>G	0.02608695652173914	Bat	NA	NA	Bat
NC_045512	687	A	G	3	KY417144|KY417145|KY417152	missense	43740578_3	ORF1ab	GU280_gp01.p02.CDS_1	protein_coding	+	141K>141R	687A>G	0.02608695652173914	Bat	NA	NA	Bat
NC_045512	687	A	G	3	KY417144|KY417145|KY417152	missense	43740578_1	ORF1ab	GU280_gp01.p01_1	protein_coding	+	141K>141R	687A>G	0.02608695652173914	Bat	NA	NA	Bat
NC_045512	687	A	G	3	KY417144|KY417145|KY417152	missense	43740578_3	ORF1ab	GU280_gp01.p02.CDS_1	protein_coding	+	141K>141R	687A>G	0.02608695652173914	Bat	NA	NA	Bat
NC_045512	693	T	A	46	DQ022305|DQ084199|DQ084200|DQ648857|FJ588686|GQ153539|GQ153540|GQ153541|GQ153542|GQ153543|GQ153544|GQ153545|GQ153546|GQ153547|GQ153548|JX993987|KC881005|KC881006|KF294457|KF367457|KJ473814|KT444582|KU973692|KY417142|KY417143|KY417144|KY417145|KY417146|KY417147|KY417148|KY417149|KY417150|KY417151|KY417152|KY770858|KY770859|MK211375|MK211376|MK211377|MK211378|MT040333|MT040334|MT040335|MT040336|MT0…	missense	43740578_1	ORF1ab	GU280_gp01.p01_1	protein_coding	+	143F>143Y	693T>A	0.4	Bat	Pangolin	NA	Bat-Pangolin
NC_045512	693	T	A	46	DQ022305|DQ084199|DQ084200|DQ648857|FJ588686|GQ153539|GQ153540|GQ153541|GQ153542|GQ153543|GQ153544|GQ153545|GQ153546|GQ153547|GQ153548|JX993987|KC881005|KC881006|KF294457|KF367457|KJ473814|KT444582|KU973692|KY417142|KY417143|KY417144|KY417145|KY417146|KY417147|KY417148|KY417149|KY417150|KY417151|KY417152|KY770858|KY770859|MK211375|MK211376|MK211377|MK211378|MT040333|MT040334|MT040335|MT040336|MT0…	missense	43740578_3	ORF1ab	GU280_gp01.p02.CDS_1	protein_coding	+	143F>143Y	693T>A	0.4	Bat	Pangolin	NA	Bat-Pangolin
NC_045512	693	T	A	46	DQ022305|DQ084199|DQ084200|DQ648857|FJ588686|GQ153539|GQ153540|GQ153541|GQ153542|GQ153543|GQ153544|GQ153545|GQ153546|GQ153547|GQ153548|JX993987|KC881005|KC881006|KF294457|KF367457|KJ473814|KT444582|KU973692|KY417142|KY417143|KY417144|KY417145|KY417146|KY417147|KY417148|KY417149|KY417150|KY417151|KY417152|KY770858|KY770859|MK211375|MK211376|MK211377|MK211378|MT040333|MT040334|MT040335|MT040336|MT0…	missense	43740578_1	ORF1ab	GU280_gp01.p01_1	protein_coding	+	143F>143Y	693T>A	0.4	Bat	Pangolin	NA	Bat-Pangolin
NC_045512	693	T	A	46	DQ022305|DQ084199|DQ084200|DQ648857|FJ588686|GQ153539|GQ153540|GQ153541|GQ153542|GQ153543|GQ153544|GQ153545|GQ153546|GQ153547|GQ153548|JX993987|KC881005|KC881006|KF294457|KF367457|KJ473814|KT444582|KU973692|KY417142|KY417143|KY417144|KY417145|KY417146|KY417147|KY417148|KY417149|KY417150|KY417151|KY417152|KY770858|KY770859|MK211375|MK211376|MK211377|MK211378|MT040333|MT040334|MT040335|MT040336|MT0…	missense	43740578_3	ORF1ab	GU280_gp01.p02.CDS_1	protein_coding	+	143F>143Y	693T>A	0.4	Bat	Pangolin	NA	Bat-Pangolin
NC_045512	693	T	A	46	DQ022305|DQ084199|DQ084200|DQ648857|FJ588686|GQ153539|GQ153540|GQ153541|GQ153542|GQ153543|GQ153544|GQ153545|GQ153546|GQ153547|GQ153548|JX993987|KC881005|KC881006|KF294457|KF367457|KJ473814|KT444582|KU973692|KY417142|KY417143|KY417144|KY417145|KY417146|KY417147|KY417148|KY417149|KY417150|KY417151|KY417152|KY770858|KY770859|MK211375|MK211376|MK211377|MK211378|MT040333|MT040334|MT040335|MT040336|MT0…	missense	43740578_1	ORF1ab	GU280_gp01.p01_1	protein_coding	+	143F>143Y	693T>A	0.4	Bat	Pangolin	NA	Bat-Pangolin
NC_045512	693	T	A	46	DQ022305|DQ084199|DQ084200|DQ648857|FJ588686|GQ153539|GQ153540|GQ153541|GQ153542|GQ153543|GQ153544|GQ153545|GQ153546|GQ153547|GQ153548|JX993987|KC881005|KC881006|KF294457|KF367457|KJ473814|KT444582|KU973692|KY417142|KY417143|KY417144|KY417145|KY417146|KY417147|KY417148|KY417149|KY417150|KY417151|KY417152|KY770858|KY770859|MK211375|MK211376|MK211377|MK211378|MT040333|MT040334|MT040335|MT040336|MT0…	missense	43740578_3	ORF1ab	GU280_gp01.p02.CDS_1	protein_coding	+	143F>143Y	693T>A	0.4	Bat	Pangolin	NA	Bat-Pangolin
NC_045512	693	T	A	46	DQ022305|DQ084199|DQ084200|DQ648857|FJ588686|GQ153539|GQ153540|GQ153541|GQ153542|GQ153543|GQ153544|GQ153545|GQ153546|GQ153547|GQ153548|JX993987|KC881005|KC881006|KF294457|KF367457|KJ473814|KT444582|KU973692|KY417142|KY417143|KY417144|KY417145|KY417146|KY417147|KY417148|KY417149|KY417150|KY417151|KY417152|KY770858|KY770859|MK211375|MK211376|MK211377|MK211378|MT040333|MT040334|MT040335|MT040336|MT0…	missense	43740578_1	ORF1ab	GU280_gp01.p01_1	protein_coding	+	143F>143Y	693T>A	0.4	Bat	Pangolin	NA	Bat-Pangolin
NC_045512	693	T	A	46	DQ022305|DQ084199|DQ084200|DQ648857|FJ588686|GQ153539|GQ153540|GQ153541|GQ153542|GQ153543|GQ153544|GQ153545|GQ153546|GQ153547|GQ153548|JX993987|KC881005|KC881006|KF294457|KF367457|KJ473814|KT444582|KU973692|KY417142|KY417143|KY417144|KY417145|KY417146|KY417147|KY417148|KY417149|KY417150|KY417151|KY417152|KY770858|KY770859|MK211375|MK211376|MK211377|MK211378|MT040333|MT040334|MT040335|MT040336|MT0…	missense	43740578_3	ORF1ab	GU280_gp01.p02.CDS_1	protein_coding	+	143F>143Y	693T>A	0.4	Bat	Pangolin	NA	Bat-Pangolin
NC_045512	693	T	A	46	DQ022305|DQ084199|DQ084200|DQ648857|FJ588686|GQ153539|GQ153540|GQ153541|GQ153542|GQ153543|GQ153544|GQ153545|GQ153546|GQ153547|GQ153548|JX993987|KC881005|KC881006|KF294457|KF367457|KJ473814|KT444582|KU973692|KY417142|KY417143|KY417144|KY417145|KY417146|KY417147|KY417148|KY417149|KY417150|KY417151|KY417152|KY770858|KY770859|MK211375|MK211376|MK211377|MK211378|MT040333|MT040334|MT040335|MT040336|MT0…	missense	43740578_1	ORF1ab	GU280_gp01.p01_1	protein_coding	+	143F>143Y	693T>A	0.4	Bat	Pangolin	NA	Bat-Pangolin
NC_045512	693	T	A	46	DQ022305|DQ084199|DQ084200|DQ648857|FJ588686|GQ153539|GQ153540|GQ153541|GQ153542|GQ153543|GQ153544|GQ153545|GQ153546|GQ153547|GQ153548|JX993987|KC881005|KC881006|KF294457|KF367457|KJ473814|KT444582|KU973692|KY417142|KY417143|KY417144|KY417145|KY417146|KY417147|KY417148|KY417149|KY417150|KY417151|KY417152|KY770858|KY770859|MK211375|MK211376|MK211377|MK211378|MT040333|MT040334|MT040335|MT040336|MT0…	missense	43740578_3	ORF1ab	GU280_gp01.p02.CDS_1	protein_coding	+	143F>143Y	693T>A	0.4	Bat	Pangolin	NA	Bat-Pangolin
NC_045512	693	T	A	46	DQ022305|DQ084199|DQ084200|DQ648857|FJ588686|GQ153539|GQ153540|GQ153541|GQ153542|GQ153543|GQ153544|GQ153545|GQ153546|GQ153547|GQ153548|JX993987|KC881005|KC881006|KF294457|KF367457|KJ473814|KT444582|KU973692|KY417142|KY417143|KY417144|KY417145|KY417146|KY417147|KY417148|KY417149|KY417150|KY417151|KY417152|KY770858|KY770859|MK211375|MK211376|MK211377|MK211378|MT040333|MT040334|MT040335|MT040336|MT0…	missense	43740578_1	ORF1ab	GU280_gp01.p01_1	protein_coding	+	143F>143Y	693T>A	0.4	Bat	Pangolin	NA	Bat-Pangolin
NC_045512	693	T	A	46	DQ022305|DQ084199|DQ084200|DQ648857|FJ588686|GQ153539|GQ153540|GQ153541|GQ153542|GQ153543|GQ153544|GQ153545|GQ153546|GQ153547|GQ153548|JX993987|KC881005|KC881006|KF294457|KF367457|KJ473814|KT444582|KU973692|KY417142|KY417143|KY417144|KY417145|KY417146|KY417147|KY417148|KY417149|KY417150|KY417151|KY417152|KY770858|KY770859|MK211375|MK211376|MK211377|MK211378|MT040333|MT040334|MT040335|MT040336|MT0…	missense	43740578_3	ORF1ab	GU280_gp01.p02.CDS_1	protein_coding	+	143F>143Y	693T>A	0.4	Bat	Pangolin	NA	Bat-Pangolin
NC_045512	693	T	A	46	DQ022305|DQ084199|DQ084200|DQ648857|FJ588686|GQ153539|GQ153540|GQ153541|GQ153542|GQ153543|GQ153544|GQ153545|GQ153546|GQ153547|GQ153548|JX993987|KC881005|KC881006|KF294457|KF367457|KJ473814|KT444582|KU973692|KY417142|KY417143|KY417144|KY417145|KY417146|KY417147|KY417148|KY417149|KY417150|KY417151|KY417152|KY770858|KY770859|MK211375|MK211376|MK211377|MK211378|MT040333|MT040334|MT040335|MT040336|MT0…	missense	43740578_1	ORF1ab	GU280_gp01.p01_1	protein_coding	+	143F>143Y	693T>A	0.4	Bat	Pangolin	NA	Bat-Pangolin
NC_045512	693	T	A	46	DQ022305|DQ084199|DQ084200|DQ648857|FJ588686|GQ153539|GQ153540|GQ153541|GQ153542|GQ153543|GQ153544|GQ153545|GQ153546|GQ153547|GQ153548|JX993987|KC881005|KC881006|KF294457|KF367457|KJ473814|KT444582|KU973692|KY417142|KY417143|KY417144|KY417145|KY417146|KY417147|KY417148|KY417149|KY417150|KY417151|KY417152|KY770858|KY770859|MK211375|MK211376|MK211377|MK211378|MT040333|MT040334|MT040335|MT040336|MT0…	missense	43740578_3	ORF1ab	GU280_gp01.p02.CDS_1	protein_coding	+	143F>143Y	693T>A	0.4	Bat	Pangolin	NA	Bat-Pangolin
NC_045512	730	A	T	5	MT040333|MT040334|MT040335|MT040336|MT072864	missense	43740578_1	ORF1ab	GU280_gp01.p01_1	protein_coding	+	155E>155D	730A>T	0.04347826086956523	NA	Pangolin	NA	Pangolin
NC_045512	730	A	T	5	MT040333|MT040334|MT040335|MT040336|MT072864	missense	43740578_3	ORF1ab	GU280_gp01.p02.CDS_1	protein_coding	+	155E>155D	730A>T	0.04347826086956523	NA	Pangolin	NA	Pangolin
NC_045512	730	A	T	5	MT040333|MT040334|MT040335|MT040336|MT072864	missense	43740578_1	ORF1ab	GU280_gp01.p01_1	protein_coding	+	155E>155D	730A>T	0.04347826086956523	NA	Pangolin	NA	Pangolin
NC_045512	730	A	T	5	MT040333|MT040334|MT040335|MT040336|MT072864	missense	43740578_3	ORF1ab	GU280_gp01.p02.CDS_1	protein_coding	+	155E>155D	730A>T	0.04347826086956523	NA	Pangolin	NA	Pangolin
NC_045512	730	A	T	5	MT040333|MT040334|MT040335|MT040336|MT072864	missense	43740578_1	ORF1ab	GU280_gp01.p01_1	protein_coding	+	155E>155D	730A>T	0.04347826086956523	NA	Pangolin	NA	Pangolin
NC_045512	730	A	T	5	MT040333|MT040334|MT040335|MT040336|MT072864	missense	43740578_3	ORF1ab	GU280_gp01.p02.CDS_1	protein_coding	+	155E>155D	730A>T	0.04347826086956523	NA	Pangolin	NA	Pangolin
NC_045512	730	A	T	5	MT040333|MT040334|MT040335|MT040336|MT072864	missense	43740578_1	ORF1ab	GU280_gp01.p01_1	protein_coding	+	155E>155D	730A>T	0.04347826086956523	NA	Pangolin	NA	Pangolin
NC_045512	730	A	T	5	MT040333|MT040334|MT040335|MT040336|MT072864	missense	43740578_3	ORF1ab	GU280_gp01.p02.CDS_1	protein_coding	+	155E>155D	730A>T	0.04347826086956523	NA	Pangolin	NA	Pangolin
NC_045512	730	A	T	5	MT040333|MT040334|MT040335|MT040336|MT072864	missense	43740578_1	ORF1ab	GU280_gp01.p01_1	protein_coding	+	155E>155D	730A>T	0.04347826086956523	NA	Pangolin	NA	Pangolin
NC_045512	730	A	T	5	MT040333|MT040334|MT040335|MT040336|MT072864	missense	43740578_3	ORF1ab	GU280_gp01.p02.CDS_1	protein_coding	+	155E>155D	730A>T	0.04347826086956523	NA	Pangolin	NA	Pangolin
NC_045512	730	A	T	5	MT040333|MT040334|MT040335|MT040336|MT072864	missense	43740578_1	ORF1ab	GU280_gp01.p01_1	protein_coding	+	155E>155D	730A>T	0.04347826086956523	NA	Pangolin	NA	Pangolin
NC_045512	730	A	T	5	MT040333|MT040334|MT040335|MT040336|MT072864	missense	43740578_3	ORF1ab	GU280_gp01.p02.CDS_1	protein_coding	+	155E>155D	730A>T	0.04347826086956523	NA	Pangolin	NA	Pangolin
NC_045512	730	A	T	5	MT040333|MT040334|MT040335|MT040336|MT072864	missense	43740578_1	ORF1ab	GU280_gp01.p01_1	protein_coding	+	155E>155D	730A>T	0.04347826086956523	NA	Pangolin	NA	Pangolin
NC_045512	730	A	T	5	MT040333|MT040334|MT040335|MT040336|MT072864	missense	43740578_3	ORF1ab	GU280_gp01.p02.CDS_1	protein_coding	+	155E>155D	730A>T	0.04347826086956523	NA	Pangolin	NA	Pangolin
NC_045512	735	T	A	41	DQ022305|DQ084199|DQ084200|DQ648857|FJ588686|GQ153539|GQ153540|GQ153541|GQ153542|GQ153543|GQ153544|GQ153545|GQ153546|GQ153547|GQ153548|JX993987|KC881005|KC881006|KF294457|KF367457|KJ473814|KT444582|KU973692|KY417142|KY417143|KY417144|KY417145|KY417146|KY417147|KY417148|KY417149|KY417150|KY417151|KY417152|KY770858|KY770859|MK211375|MK211376|MK211377|MK211378|MT084071.1	missense	43740578_1	ORF1ab	GU280_gp01.p01_1	protein_coding	+	157F>157Y	735T>A	0.3565217391304349	Bat	NA	NA	Bat
NC_045512	735	T	A	41	DQ022305|DQ084199|DQ084200|DQ648857|FJ588686|GQ153539|GQ153540|GQ153541|GQ153542|GQ153543|GQ153544|GQ153545|GQ153546|GQ153547|GQ153548|JX993987|KC881005|KC881006|KF294457|KF367457|KJ473814|KT444582|KU973692|KY417142|KY417143|KY417144|KY417145|KY417146|KY417147|KY417148|KY417149|KY417150|KY417151|KY417152|KY770858|KY770859|MK211375|MK211376|MK211377|MK211378|MT084071.1	missense	43740578_3	ORF1ab	GU280_gp01.p02.CDS_1	protein_coding	+	157F>157Y	735T>A	0.3565217391304349	Bat	NA	NA	Bat
NC_045512	735	T	A	41	DQ022305|DQ084199|DQ084200|DQ648857|FJ588686|GQ153539|GQ153540|GQ153541|GQ153542|GQ153543|GQ153544|GQ153545|GQ153546|GQ153547|GQ153548|JX993987|KC881005|KC881006|KF294457|KF367457|KJ473814|KT444582|KU973692|KY417142|KY417143|KY417144|KY417145|KY417146|KY417147|KY417148|KY417149|KY417150|KY417151|KY417152|KY770858|KY770859|MK211375|MK211376|MK211377|MK211378|MT084071.1	missense	43740578_1	ORF1ab	GU280_gp01.p01_1	protein_coding	+	157F>157Y	735T>A	0.3565217391304349	Bat	NA	NA	Bat
NC_045512	735	T	A	41	DQ022305|DQ084199|DQ084200|DQ648857|FJ588686|GQ153539|GQ153540|GQ153541|GQ153542|GQ153543|GQ153544|GQ153545|GQ153546|GQ153547|GQ153548|JX993987|KC881005|KC881006|KF294457|KF367457|KJ473814|KT444582|KU973692|KY417142|KY417143|KY417144|KY417145|KY417146|KY417147|KY417148|KY417149|KY417150|KY417151|KY417152|KY770858|KY770859|MK211375|MK211376|MK211377|MK211378|MT084071.1	missense	43740578_3	ORF1ab	GU280_gp01.p02.CDS_1	protein_coding	+	157F>157Y	735T>A	0.3565217391304349	Bat	NA	NA	Bat
NC_045512	735	T	A	41	DQ022305|DQ084199|DQ084200|DQ648857|FJ588686|GQ153539|GQ153540|GQ153541|GQ153542|GQ153543|GQ153544|GQ153545|GQ153546|GQ153547|GQ153548|JX993987|KC881005|KC881006|KF294457|KF367457|KJ473814|KT444582|KU973692|KY417142|KY417143|KY417144|KY417145|KY417146|KY417147|KY417148|KY417149|KY417150|KY417151|KY417152|KY770858|KY770859|MK211375|MK211376|MK211377|MK211378|MT084071.1	missense	43740578_1	ORF1ab	GU280_gp01.p01_1	protein_coding	+	157F>157Y	735T>A	0.3565217391304349	Bat	NA	NA	Bat
NC_045512	735	T	A	41	DQ022305|DQ084199|DQ084200|DQ648857|FJ588686|GQ153539|GQ153540|GQ153541|GQ153542|GQ153543|GQ153544|GQ153545|GQ153546|GQ153547|GQ153548|JX993987|KC881005|KC881006|KF294457|KF367457|KJ473814|KT444582|KU973692|KY417142|KY417143|KY417144|KY417145|KY417146|KY417147|KY417148|KY417149|KY417150|KY417151|KY417152|KY770858|KY770859|MK211375|MK211376|MK211377|MK211378|MT084071.1	missense	43740578_3	ORF1ab	GU280_gp01.p02.CDS_1	protein_coding	+	157F>157Y	735T>A	0.3565217391304349	Bat	NA	NA	Bat
NC_045512	735	T	A	41	DQ022305|DQ084199|DQ084200|DQ648857|FJ588686|GQ153539|GQ153540|GQ153541|GQ153542|GQ153543|GQ153544|GQ153545|GQ153546|GQ153547|GQ153548|JX993987|KC881005|KC881006|KF294457|KF367457|KJ473814|KT444582|KU973692|KY417142|KY417143|KY417144|KY417145|KY417146|KY417147|KY417148|KY417149|KY417150|KY417151|KY417152|KY770858|KY770859|MK211375|MK211376|MK211377|MK211378|MT084071.1	missense	43740578_1	ORF1ab	GU280_gp01.p01_1	protein_coding	+	157F>157Y	735T>A	0.3565217391304349	Bat	NA	NA	Bat
NC_045512	735	T	A	41	DQ022305|DQ084199|DQ084200|DQ648857|FJ588686|GQ153539|GQ153540|GQ153541|GQ153542|GQ153543|GQ153544|GQ153545|GQ153546|GQ153547|GQ153548|JX993987|KC881005|KC881006|KF294457|KF367457|KJ473814|KT444582|KU973692|KY417142|KY417143|KY417144|KY417145|KY417146|KY417147|KY417148|KY417149|KY417150|KY417151|KY417152|KY770858|KY770859|MK211375|MK211376|MK211377|MK211378|MT084071.1	missense	43740578_3	ORF1ab	GU280_gp01.p02.CDS_1	protein_coding	+	157F>157Y	735T>A	0.3565217391304349	Bat	NA	NA	Bat
NC_045512	735	T	A	41	DQ022305|DQ084199|DQ084200|DQ648857|FJ588686|GQ153539|GQ153540|GQ153541|GQ153542|GQ153543|GQ153544|GQ153545|GQ153546|GQ153547|GQ153548|JX993987|KC881005|KC881006|KF294457|KF367457|KJ473814|KT444582|KU973692|KY417142|KY417143|KY417144|KY417145|KY417146|KY417147|KY417148|KY417149|KY417150|KY417151|KY417152|KY770858|KY770859|MK211375|MK211376|MK211377|MK211378|MT084071.1	missense	43740578_1	ORF1ab	GU280_gp01.p01_1	protein_coding	+	157F>157Y	735T>A	0.3565217391304349	Bat	NA	NA	Bat
NC_045512	735	T	A	41	DQ022305|DQ084199|DQ084200|DQ648857|FJ588686|GQ153539|GQ153540|GQ153541|GQ153542|GQ153543|GQ153544|GQ153545|GQ153546|GQ153547|GQ153548|JX993987|KC881005|KC881006|KF294457|KF367457|KJ473814|KT444582|KU973692|KY417142|KY417143|KY417144|KY417145|KY417146|KY417147|KY417148|KY417149|KY417150|KY417151|KY417152|KY770858|KY770859|MK211375|MK211376|MK211377|MK211378|MT084071.1	missense	43740578_3	ORF1ab	GU280_gp01.p02.CDS_1	protein_coding	+	157F>157Y	735T>A	0.3565217391304349	Bat	NA	NA	Bat
NC_045512	735	T	A	41	DQ022305|DQ084199|DQ084200|DQ648857|FJ588686|GQ153539|GQ153540|GQ153541|GQ153542|GQ153543|GQ153544|GQ153545|GQ153546|GQ153547|GQ153548|JX993987|KC881005|KC881006|KF294457|KF367457|KJ473814|KT444582|KU973692|KY417142|KY417143|KY417144|KY417145|KY417146|KY417147|KY417148|KY417149|KY417150|KY417151|KY417152|KY770858|KY770859|MK211375|MK211376|MK211377|MK211378|MT084071.1	missense	43740578_1	ORF1ab	GU280_gp01.p01_1	protein_coding	+	157F>157Y	735T>A	0.3565217391304349	Bat	NA	NA	Bat
NC_045512	735	T	A	41	DQ022305|DQ084199|DQ084200|DQ648857|FJ588686|GQ153539|GQ153540|GQ153541|GQ153542|GQ153543|GQ153544|GQ153545|GQ153546|GQ153547|GQ153548|JX993987|KC881005|KC881006|KF294457|KF367457|KJ473814|KT444582|KU973692|KY417142|KY417143|KY417144|KY417145|KY417146|KY417147|KY417148|KY417149|KY417150|KY417151|KY417152|KY770858|KY770859|MK211375|MK211376|MK211377|MK211378|MT084071.1	missense	43740578_3	ORF1ab	GU280_gp01.p02.CDS_1	protein_coding	+	157F>157Y	735T>A	0.3565217391304349	Bat	NA	NA	Bat
NC_045512	735	T	A	41	DQ022305|DQ084199|DQ084200|DQ648857|FJ588686|GQ153539|GQ153540|GQ153541|GQ153542|GQ153543|GQ153544|GQ153545|GQ153546|GQ153547|GQ153548|JX993987|KC881005|KC881006|KF294457|KF367457|KJ473814|KT444582|KU973692|KY417142|KY417143|KY417144|KY417145|KY417146|KY417147|KY417148|KY417149|KY417150|KY417151|KY417152|KY770858|KY770859|MK211375|MK211376|MK211377|MK211378|MT084071.1	missense	43740578_1	ORF1ab	GU280_gp01.p01_1	protein_coding	+	157F>157Y	735T>A	0.3565217391304349	Bat	NA	NA	Bat
NC_045512	735	T	A	41	DQ022305|DQ084199|DQ084200|DQ648857|FJ588686|GQ153539|GQ153540|GQ153541|GQ153542|GQ153543|GQ153544|GQ153545|GQ153546|GQ153547|GQ153548|JX993987|KC881005|KC881006|KF294457|KF367457|KJ473814|KT444582|KU973692|KY417142|KY417143|KY417144|KY417145|KY417146|KY417147|KY417148|KY417149|KY417150|KY417151|KY417152|KY770858|KY770859|MK211375|MK211376|MK211377|MK211378|MT084071.1	missense	43740578_3	ORF1ab	GU280_gp01.p02.CDS_1	protein_coding	+	157F>157Y	735T>A	0.3565217391304349	Bat	NA	NA	Bat
NC_045512	737	C	G	40	DQ022305|DQ084199|DQ084200|DQ648857|FJ588686|GQ153539|GQ153540|GQ153541|GQ153542|GQ153543|GQ153544|GQ153545|GQ153546|GQ153547|GQ153548|JX993987|KC881005|KC881006|KF294457|KF367457|KJ473814|KT444582|KU973692|KY417142|KY417143|KY417144|KY417145|KY417146|KY417147|KY417148|KY417149|KY417150|KY417151|KY417152|KY770858|KY770859|MK211375|MK211376|MK211377|MK211378	missense	43740578_1	ORF1ab	GU280_gp01.p01_1	protein_coding	+	158Q>158E	737C>G	0.34782608695652184	Bat	NA	NA	Bat
NC_045512	737	C	G	40	DQ022305|DQ084199|DQ084200|DQ648857|FJ588686|GQ153539|GQ153540|GQ153541|GQ153542|GQ153543|GQ153544|GQ153545|GQ153546|GQ153547|GQ153548|JX993987|KC881005|KC881006|KF294457|KF367457|KJ473814|KT444582|KU973692|KY417142|KY417143|KY417144|KY417145|KY417146|KY417147|KY417148|KY417149|KY417150|KY417151|KY417152|KY770858|KY770859|MK211375|MK211376|MK211377|MK211378	missense	43740578_3	ORF1ab	GU280_gp01.p02.CDS_1	protein_coding	+	158Q>158E	737C>G	0.34782608695652184	Bat	NA	NA	Bat
NC_045512	737	C	G	40	DQ022305|DQ084199|DQ084200|DQ648857|FJ588686|GQ153539|GQ153540|GQ153541|GQ153542|GQ153543|GQ153544|GQ153545|GQ153546|GQ153547|GQ153548|JX993987|KC881005|KC881006|KF294457|KF367457|KJ473814|KT444582|KU973692|KY417142|KY417143|KY417144|KY417145|KY417146|KY417147|KY417148|KY417149|KY417150|KY417151|KY417152|KY770858|KY770859|MK211375|MK211376|MK211377|MK211378	missense	43740578_1	ORF1ab	GU280_gp01.p01_1	protein_coding	+	158Q>158E	737C>G	0.34782608695652184	Bat	NA	NA	Bat
NC_045512	737	C	G	40	DQ022305|DQ084199|DQ084200|DQ648857|FJ588686|GQ153539|GQ153540|GQ153541|GQ153542|GQ153543|GQ153544|GQ153545|GQ153546|GQ153547|GQ153548|JX993987|KC881005|KC881006|KF294457|KF367457|KJ473814|KT444582|KU973692|KY417142|KY417143|KY417144|KY417145|KY417146|KY417147|KY417148|KY417149|KY417150|KY417151|KY417152|KY770858|KY770859|MK211375|MK211376|MK211377|MK211378	missense	43740578_3	ORF1ab	GU280_gp01.p02.CDS_1	protein_coding	+	158Q>158E	737C>G	0.34782608695652184	Bat	NA	NA	Bat
NC_045512	737	C	G	40	DQ022305|DQ084199|DQ084200|DQ648857|FJ588686|GQ153539|GQ153540|GQ153541|GQ153542|GQ153543|GQ153544|GQ153545|GQ153546|GQ153547|GQ153548|JX993987|KC881005|KC881006|KF294457|KF367457|KJ473814|KT444582|KU973692|KY417142|KY417143|KY417144|KY417145|KY417146|KY417147|KY417148|KY417149|KY417150|KY417151|KY417152|KY770858|KY770859|MK211375|MK211376|MK211377|MK211378	missense	43740578_1	ORF1ab	GU280_gp01.p01_1	protein_coding	+	158Q>158E	737C>G	0.34782608695652184	Bat	NA	NA	Bat
NC_045512	737	C	G	40	DQ022305|DQ084199|DQ084200|DQ648857|FJ588686|GQ153539|GQ153540|GQ153541|GQ153542|GQ153543|GQ153544|GQ153545|GQ153546|GQ153547|GQ153548|JX993987|KC881005|KC881006|KF294457|KF367457|KJ473814|KT444582|KU973692|KY417142|KY417143|KY417144|KY417145|KY417146|KY417147|KY417148|KY417149|KY417150|KY417151|KY417152|KY770858|KY770859|MK211375|MK211376|MK211377|MK211378	missense	43740578_3	ORF1ab	GU280_gp01.p02.CDS_1	protein_coding	+	158Q>158E	737C>G	0.34782608695652184	Bat	NA	NA	Bat
NC_045512	737	C	G	40	DQ022305|DQ084199|DQ084200|DQ648857|FJ588686|GQ153539|GQ153540|GQ153541|GQ153542|GQ153543|GQ153544|GQ153545|GQ153546|GQ153547|GQ153548|JX993987|KC881005|KC881006|KF294457|KF367457|KJ473814|KT444582|KU973692|KY417142|KY417143|KY417144|KY417145|KY417146|KY417147|KY417148|KY417149|KY417150|KY417151|KY417152|KY770858|KY770859|MK211375|MK211376|MK211377|MK211378	missense	43740578_1	ORF1ab	GU280_gp01.p01_1	protein_coding	+	158Q>158E	737C>G	0.34782608695652184	Bat	NA	NA	Bat
NC_045512	737	C	G	40	DQ022305|DQ084199|DQ084200|DQ648857|FJ588686|GQ153539|GQ153540|GQ153541|GQ153542|GQ153543|GQ153544|GQ153545|GQ153546|GQ153547|GQ153548|JX993987|KC881005|KC881006|KF294457|KF367457|KJ473814|KT444582|KU973692|KY417142|KY417143|KY417144|KY417145|KY417146|KY417147|KY417148|KY417149|KY417150|KY417151|KY417152|KY770858|KY770859|MK211375|MK211376|MK211377|MK211378	missense	43740578_3	ORF1ab	GU280_gp01.p02.CDS_1	protein_coding	+	158Q>158E	737C>G	0.34782608695652184	Bat	NA	NA	Bat
NC_045512	737	C	G	40	DQ022305|DQ084199|DQ084200|DQ648857|FJ588686|GQ153539|GQ153540|GQ153541|GQ153542|GQ153543|GQ153544|GQ153545|GQ153546|GQ153547|GQ153548|JX993987|KC881005|KC881006|KF294457|KF367457|KJ473814|KT444582|KU973692|KY417142|KY417143|KY417144|KY417145|KY417146|KY417147|KY417148|KY417149|KY417150|KY417151|KY417152|KY770858|KY770859|MK211375|MK211376|MK211377|MK211378	missense	43740578_1	ORF1ab	GU280_gp01.p01_1	protein_coding	+	158Q>158E	737C>G	0.34782608695652184	Bat	NA	NA	Bat
NC_045512	737	C	G	40	DQ022305|DQ084199|DQ084200|DQ648857|FJ588686|GQ153539|GQ153540|GQ153541|GQ153542|GQ153543|GQ153544|GQ153545|GQ153546|GQ153547|GQ153548|JX993987|KC881005|KC881006|KF294457|KF367457|KJ473814|KT444582|KU973692|KY417142|KY417143|KY417144|KY417145|KY417146|KY417147|KY417148|KY417149|KY417150|KY417151|KY417152|KY770858|KY770859|MK211375|MK211376|MK211377|MK211378	missense	43740578_3	ORF1ab	GU280_gp01.p02.CDS_1	protein_coding	+	158Q>158E	737C>G	0.34782608695652184	Bat	NA	NA	Bat
NC_045512	737	C	G	40	DQ022305|DQ084199|DQ084200|DQ648857|FJ588686|GQ153539|GQ153540|GQ153541|GQ153542|GQ153543|GQ153544|GQ153545|GQ153546|GQ153547|GQ153548|JX993987|KC881005|KC881006|KF294457|KF367457|KJ473814|KT444582|KU973692|KY417142|KY417143|KY417144|KY417145|KY417146|KY417147|KY417148|KY417149|KY417150|KY417151|KY417152|KY770858|KY770859|MK211375|MK211376|MK211377|MK211378	missense	43740578_1	ORF1ab	GU280_gp01.p01_1	protein_coding	+	158Q>158E	737C>G	0.34782608695652184	Bat	NA	NA	Bat
NC_045512	737	C	G	40	DQ022305|DQ084199|DQ084200|DQ648857|FJ588686|GQ153539|GQ153540|GQ153541|GQ153542|GQ153543|GQ153544|GQ153545|GQ153546|GQ153547|GQ153548|JX993987|KC881005|KC881006|KF294457|KF367457|KJ473814|KT444582|KU973692|KY417142|KY417143|KY417144|KY417145|KY417146|KY417147|KY417148|KY417149|KY417150|KY417151|KY417152|KY770858|KY770859|MK211375|MK211376|MK211377|MK211378	missense	43740578_3	ORF1ab	GU280_gp01.p02.CDS_1	protein_coding	+	158Q>158E	737C>G	0.34782608695652184	Bat	NA	NA	Bat
NC_045512	737	C	G	40	DQ022305|DQ084199|DQ084200|DQ648857|FJ588686|GQ153539|GQ153540|GQ153541|GQ153542|GQ153543|GQ153544|GQ153545|GQ153546|GQ153547|GQ153548|JX993987|KC881005|KC881006|KF294457|KF367457|KJ473814|KT444582|KU973692|KY417142|KY417143|KY417144|KY417145|KY417146|KY417147|KY417148|KY417149|KY417150|KY417151|KY417152|KY770858|KY770859|MK211375|MK211376|MK211377|MK211378	missense	43740578_1	ORF1ab	GU280_gp01.p01_1	protein_coding	+	158Q>158E	737C>G	0.34782608695652184	Bat	NA	NA	Bat
NC_045512	737	C	G	40	DQ022305|DQ084199|DQ084200|DQ648857|FJ588686|GQ153539|GQ153540|GQ153541|GQ153542|GQ153543|GQ153544|GQ153545|GQ153546|GQ153547|GQ153548|JX993987|KC881005|KC881006|KF294457|KF367457|KJ473814|KT444582|KU973692|KY417142|KY417143|KY417144|KY417145|KY417146|KY417147|KY417148|KY417149|KY417150|KY417151|KY417152|KY770858|KY770859|MK211375|MK211376|MK211377|MK211378	missense	43740578_3	ORF1ab	GU280_gp01.p02.CDS_1	protein_coding	+	158Q>158E	737C>G	0.34782608695652184	Bat	NA	NA	Bat
NC_045512	740	G	C	40	DQ022305|DQ084199|DQ084200|DQ648857|FJ588686|GQ153539|GQ153540|GQ153541|GQ153542|GQ153543|GQ153544|GQ153545|GQ153546|GQ153547|GQ153548|JX993987|KC881005|KC881006|KF294457|KF367457|KJ473814|KT444582|KU973692|KY417142|KY417143|KY417144|KY417145|KY417146|KY417147|KY417148|KY417149|KY417150|KY417151|KY417152|KY770858|KY770859|MK211375|MK211376|MK211377|MK211378	missense	43740578_1	ORF1ab	GU280_gp01.p01_1	protein_coding	+	159E>159Q	740G>C	0.34782608695652184	Bat	NA	NA	Bat
NC_045512	740	G	C	40	DQ022305|DQ084199|DQ084200|DQ648857|FJ588686|GQ153539|GQ153540|GQ153541|GQ153542|GQ153543|GQ153544|GQ153545|GQ153546|GQ153547|GQ153548|JX993987|KC881005|KC881006|KF294457|KF367457|KJ473814|KT444582|KU973692|KY417142|KY417143|KY417144|KY417145|KY417146|KY417147|KY417148|KY417149|KY417150|KY417151|KY417152|KY770858|KY770859|MK211375|MK211376|MK211377|MK211378	missense	43740578_3	ORF1ab	GU280_gp01.p02.CDS_1	protein_coding	+	159E>159Q	740G>C	0.34782608695652184	Bat	NA	NA	Bat
NC_045512	740	G	C	40	DQ022305|DQ084199|DQ084200|DQ648857|FJ588686|GQ153539|GQ153540|GQ153541|GQ153542|GQ153543|GQ153544|GQ153545|GQ153546|GQ153547|GQ153548|JX993987|KC881005|KC881006|KF294457|KF367457|KJ473814|KT444582|KU973692|KY417142|KY417143|KY417144|KY417145|KY417146|KY417147|KY417148|KY417149|KY417150|KY417151|KY417152|KY770858|KY770859|MK211375|MK211376|MK211377|MK211378	missense	43740578_1	ORF1ab	GU280_gp01.p01_1	protein_coding	+	159E>159Q	740G>C	0.34782608695652184	Bat	NA	NA	Bat
NC_045512	740	G	C	40	DQ022305|DQ084199|DQ084200|DQ648857|FJ588686|GQ153539|GQ153540|GQ153541|GQ153542|GQ153543|GQ153544|GQ153545|GQ153546|GQ153547|GQ153548|JX993987|KC881005|KC881006|KF294457|KF367457|KJ473814|KT444582|KU973692|KY417142|KY417143|KY417144|KY417145|KY417146|KY417147|KY417148|KY417149|KY417150|KY417151|KY417152|KY770858|KY770859|MK211375|MK211376|MK211377|MK211378	missense	43740578_3	ORF1ab	GU280_gp01.p02.CDS_1	protein_coding	+	159E>159Q	740G>C	0.34782608695652184	Bat	NA	NA	Bat
NC_045512	740	G	C	40	DQ022305|DQ084199|DQ084200|DQ648857|FJ588686|GQ153539|GQ153540|GQ153541|GQ153542|GQ153543|GQ153544|GQ153545|GQ153546|GQ153547|GQ153548|JX993987|KC881005|KC881006|KF294457|KF367457|KJ473814|KT444582|KU973692|KY417142|KY417143|KY417144|KY417145|KY417146|KY417147|KY417148|KY417149|KY417150|KY417151|KY417152|KY770858|KY770859|MK211375|MK211376|MK211377|MK211378	missense	43740578_1	ORF1ab	GU280_gp01.p01_1	protein_coding	+	159E>159Q	740G>C	0.34782608695652184	Bat	NA	NA	Bat
NC_045512	740	G	C	40	DQ022305|DQ084199|DQ084200|DQ648857|FJ588686|GQ153539|GQ153540|GQ153541|GQ153542|GQ153543|GQ153544|GQ153545|GQ153546|GQ153547|GQ153548|JX993987|KC881005|KC881006|KF294457|KF367457|KJ473814|KT444582|KU973692|KY417142|KY417143|KY417144|KY417145|KY417146|KY417147|KY417148|KY417149|KY417150|KY417151|KY417152|KY770858|KY770859|MK211375|MK211376|MK211377|MK211378	missense	43740578_3	ORF1ab	GU280_gp01.p02.CDS_1	protein_coding	+	159E>159Q	740G>C	0.34782608695652184	Bat	NA	NA	Bat
NC_045512	740	G	C	40	DQ022305|DQ084199|DQ084200|DQ648857|FJ588686|GQ153539|GQ153540|GQ153541|GQ153542|GQ153543|GQ153544|GQ153545|GQ153546|GQ153547|GQ153548|JX993987|KC881005|KC881006|KF294457|KF367457|KJ473814|KT444582|KU973692|KY417142|KY417143|KY417144|KY417145|KY417146|KY417147|KY417148|KY417149|KY417150|KY417151|KY417152|KY770858|KY770859|MK211375|MK211376|MK211377|MK211378	missense	43740578_1	ORF1ab	GU280_gp01.p01_1	protein_coding	+	159E>159Q	740G>C	0.34782608695652184	Bat	NA	NA	Bat
NC_045512	740	G	C	40	DQ022305|DQ084199|DQ084200|DQ648857|FJ588686|GQ153539|GQ153540|GQ153541|GQ153542|GQ153543|GQ153544|GQ153545|GQ153546|GQ153547|GQ153548|JX993987|KC881005|KC881006|KF294457|KF367457|KJ473814|KT444582|KU973692|KY417142|KY417143|KY417144|KY417145|KY417146|KY417147|KY417148|KY417149|KY417150|KY417151|KY417152|KY770858|KY770859|MK211375|MK211376|MK211377|MK211378	missense	43740578_3	ORF1ab	GU280_gp01.p02.CDS_1	protein_coding	+	159E>159Q	740G>C	0.34782608695652184	Bat	NA	NA	Bat
NC_045512	740	G	C	40	DQ022305|DQ084199|DQ084200|DQ648857|FJ588686|GQ153539|GQ153540|GQ153541|GQ153542|GQ153543|GQ153544|GQ153545|GQ153546|GQ153547|GQ153548|JX993987|KC881005|KC881006|KF294457|KF367457|KJ473814|KT444582|KU973692|KY417142|KY417143|KY417144|KY417145|KY417146|KY417147|KY417148|KY417149|KY417150|KY417151|KY417152|KY770858|KY770859|MK211375|MK211376|MK211377|MK211378	missense	43740578_1	ORF1ab	GU280_gp01.p01_1	protein_coding	+	159E>159Q	740G>C	0.34782608695652184	Bat	NA	NA	Bat
NC_045512	740	G	C	40	DQ022305|DQ084199|DQ084200|DQ648857|FJ588686|GQ153539|GQ153540|GQ153541|GQ153542|GQ153543|GQ153544|GQ153545|GQ153546|GQ153547|GQ153548|JX993987|KC881005|KC881006|KF294457|KF367457|KJ473814|KT444582|KU973692|KY417142|KY417143|KY417144|KY417145|KY417146|KY417147|KY417148|KY417149|KY417150|KY417151|KY417152|KY770858|KY770859|MK211375|MK211376|MK211377|MK211378	missense	43740578_3	ORF1ab	GU280_gp01.p02.CDS_1	protein_coding	+	159E>159Q	740G>C	0.34782608695652184	Bat	NA	NA	Bat
NC_045512	740	G	C	40	DQ022305|DQ084199|DQ084200|DQ648857|FJ588686|GQ153539|GQ153540|GQ153541|GQ153542|GQ153543|GQ153544|GQ153545|GQ153546|GQ153547|GQ153548|JX993987|KC881005|KC881006|KF294457|KF367457|KJ473814|KT444582|KU973692|KY417142|KY417143|KY417144|KY417145|KY417146|KY417147|KY417148|KY417149|KY417150|KY417151|KY417152|KY770858|KY770859|MK211375|MK211376|MK211377|MK211378	missense	43740578_1	ORF1ab	GU280_gp01.p01_1	protein_coding	+	159E>159Q	740G>C	0.34782608695652184	Bat	NA	NA	Bat
NC_045512	740	G	C	40	DQ022305|DQ084199|DQ084200|DQ648857|FJ588686|GQ153539|GQ153540|GQ153541|GQ153542|GQ153543|GQ153544|GQ153545|GQ153546|GQ153547|GQ153548|JX993987|KC881005|KC881006|KF294457|KF367457|KJ473814|KT444582|KU973692|KY417142|KY417143|KY417144|KY417145|KY417146|KY417147|KY417148|KY417149|KY417150|KY417151|KY417152|KY770858|KY770859|MK211375|MK211376|MK211377|MK211378	missense	43740578_3	ORF1ab	GU280_gp01.p02.CDS_1	protein_coding	+	159E>159Q	740G>C	0.34782608695652184	Bat	NA	NA	Bat
NC_045512	740	G	C	40	DQ022305|DQ084199|DQ084200|DQ648857|FJ588686|GQ153539|GQ153540|GQ153541|GQ153542|GQ153543|GQ153544|GQ153545|GQ153546|GQ153547|GQ153548|JX993987|KC881005|KC881006|KF294457|KF367457|KJ473814|KT444582|KU973692|KY417142|KY417143|KY417144|KY417145|KY417146|KY417147|KY417148|KY417149|KY417150|KY417151|KY417152|KY770858|KY770859|MK211375|MK211376|MK211377|MK211378	missense	43740578_1	ORF1ab	GU280_gp01.p01_1	protein_coding	+	159E>159Q	740G>C	0.34782608695652184	Bat	NA	NA	Bat
NC_045512	740	G	C	40	DQ022305|DQ084199|DQ084200|DQ648857|FJ588686|GQ153539|GQ153540|GQ153541|GQ153542|GQ153543|GQ153544|GQ153545|GQ153546|GQ153547|GQ153548|JX993987|KC881005|KC881006|KF294457|KF367457|KJ473814|KT444582|KU973692|KY417142|KY417143|KY417144|KY417145|KY417146|KY417147|KY417148|KY417149|KY417150|KY417151|KY417152|KY770858|KY770859|MK211375|MK211376|MK211377|MK211378	missense	43740578_3	ORF1ab	GU280_gp01.p02.CDS_1	protein_coding	+	159E>159Q	740G>C	0.34782608695652184	Bat	NA	NA	Bat
NC_045512	761	A	G	49	DQ022305|DQ084199|DQ084200|DQ648857|FJ588686|GQ153539|GQ153540|GQ153541|GQ153542|GQ153543|GQ153544|GQ153545|GQ153546|GQ153547|GQ153548|JX993987|KC881005|KC881006|KF294457|KF367457|KJ473814|KT444582|KU973692|KY417142|KY417143|KY417144|KY417145|KY417146|KY417147|KY417148|KY417149|KY417150|KY417151|KY417152|KY770858|KY770859|MG772933|MG772934|MK211375|MK211376|MK211377|MK211378|MT040333|MT040334|MT0…	missense	43740578_1	ORF1ab	GU280_gp01.p01_1	protein_coding	+	166S>166G	761A>G	0.42608695652173917	Bat	Pangolin	NA	Bat-Pangolin
NC_045512	761	A	G	49	DQ022305|DQ084199|DQ084200|DQ648857|FJ588686|GQ153539|GQ153540|GQ153541|GQ153542|GQ153543|GQ153544|GQ153545|GQ153546|GQ153547|GQ153548|JX993987|KC881005|KC881006|KF294457|KF367457|KJ473814|KT444582|KU973692|KY417142|KY417143|KY417144|KY417145|KY417146|KY417147|KY417148|KY417149|KY417150|KY417151|KY417152|KY770858|KY770859|MG772933|MG772934|MK211375|MK211376|MK211377|MK211378|MT040333|MT040334|MT0…	missense	43740578_3	ORF1ab	GU280_gp01.p02.CDS_1	protein_coding	+	166S>166G	761A>G	0.42608695652173917	Bat	Pangolin	NA	Bat-Pangolin
NC_045512	761	A	G	49	DQ022305|DQ084199|DQ084200|DQ648857|FJ588686|GQ153539|GQ153540|GQ153541|GQ153542|GQ153543|GQ153544|GQ153545|GQ153546|GQ153547|GQ153548|JX993987|KC881005|KC881006|KF294457|KF367457|KJ473814|KT444582|KU973692|KY417142|KY417143|KY417144|KY417145|KY417146|KY417147|KY417148|KY417149|KY417150|KY417151|KY417152|KY770858|KY770859|MG772933|MG772934|MK211375|MK211376|MK211377|MK211378|MT040333|MT040334|MT0…	missense	43740578_1	ORF1ab	GU280_gp01.p01_1	protein_coding	+	166S>166G	761A>G	0.42608695652173917	Bat	Pangolin	NA	Bat-Pangolin
NC_045512	761	A	G	49	DQ022305|DQ084199|DQ084200|DQ648857|FJ588686|GQ153539|GQ153540|GQ153541|GQ153542|GQ153543|GQ153544|GQ153545|GQ153546|GQ153547|GQ153548|JX993987|KC881005|KC881006|KF294457|KF367457|KJ473814|KT444582|KU973692|KY417142|KY417143|KY417144|KY417145|KY417146|KY417147|KY417148|KY417149|KY417150|KY417151|KY417152|KY770858|KY770859|MG772933|MG772934|MK211375|MK211376|MK211377|MK211378|MT040333|MT040334|MT0…	missense	43740578_3	ORF1ab	GU280_gp01.p02.CDS_1	protein_coding	+	166S>166G	761A>G	0.42608695652173917	Bat	Pangolin	NA	Bat-Pangolin
NC_045512	761	A	G	49	DQ022305|DQ084199|DQ084200|DQ648857|FJ588686|GQ153539|GQ153540|GQ153541|GQ153542|GQ153543|GQ153544|GQ153545|GQ153546|GQ153547|GQ153548|JX993987|KC881005|KC881006|KF294457|KF367457|KJ473814|KT444582|KU973692|KY417142|KY417143|KY417144|KY417145|KY417146|KY417147|KY417148|KY417149|KY417150|KY417151|KY417152|KY770858|KY770859|MG772933|MG772934|MK211375|MK211376|MK211377|MK211378|MT040333|MT040334|MT0…	missense	43740578_1	ORF1ab	GU280_gp01.p01_1	protein_coding	+	166S>166G	761A>G	0.42608695652173917	Bat	Pangolin	NA	Bat-Pangolin
NC_045512	761	A	G	49	DQ022305|DQ084199|DQ084200|DQ648857|FJ588686|GQ153539|GQ153540|GQ153541|GQ153542|GQ153543|GQ153544|GQ153545|GQ153546|GQ153547|GQ153548|JX993987|KC881005|KC881006|KF294457|KF367457|KJ473814|KT444582|KU973692|KY417142|KY417143|KY417144|KY417145|KY417146|KY417147|KY417148|KY417149|KY417150|KY417151|KY417152|KY770858|KY770859|MG772933|MG772934|MK211375|MK211376|MK211377|MK211378|MT040333|MT040334|MT0…	missense	43740578_3	ORF1ab	GU280_gp01.p02.CDS_1	protein_coding	+	166S>166G	761A>G	0.42608695652173917	Bat	Pangolin	NA	Bat-Pangolin
NC_045512	761	A	G	49	DQ022305|DQ084199|DQ084200|DQ648857|FJ588686|GQ153539|GQ153540|GQ153541|GQ153542|GQ153543|GQ153544|GQ153545|GQ153546|GQ153547|GQ153548|JX993987|KC881005|KC881006|KF294457|KF367457|KJ473814|KT444582|KU973692|KY417142|KY417143|KY417144|KY417145|KY417146|KY417147|KY417148|KY417149|KY417150|KY417151|KY417152|KY770858|KY770859|MG772933|MG772934|MK211375|MK211376|MK211377|MK211378|MT040333|MT040334|MT0…	missense	43740578_1	ORF1ab	GU280_gp01.p01_1	protein_coding	+	166S>166G	761A>G	0.42608695652173917	Bat	Pangolin	NA	Bat-Pangolin
NC_045512	761	A	G	49	DQ022305|DQ084199|DQ084200|DQ648857|FJ588686|GQ153539|GQ153540|GQ153541|GQ153542|GQ153543|GQ153544|GQ153545|GQ153546|GQ153547|GQ153548|JX993987|KC881005|KC881006|KF294457|KF367457|KJ473814|KT444582|KU973692|KY417142|KY417143|KY417144|KY417145|KY417146|KY417147|KY417148|KY417149|KY417150|KY417151|KY417152|KY770858|KY770859|MG772933|MG772934|MK211375|MK211376|MK211377|MK211378|MT040333|MT040334|MT0…	missense	43740578_3	ORF1ab	GU280_gp01.p02.CDS_1	protein_coding	+	166S>166G	761A>G	0.42608695652173917	Bat	Pangolin	NA	Bat-Pangolin
NC_045512	761	A	G	49	DQ022305|DQ084199|DQ084200|DQ648857|FJ588686|GQ153539|GQ153540|GQ153541|GQ153542|GQ153543|GQ153544|GQ153545|GQ153546|GQ153547|GQ153548|JX993987|KC881005|KC881006|KF294457|KF367457|KJ473814|KT444582|KU973692|KY417142|KY417143|KY417144|KY417145|KY417146|KY417147|KY417148|KY417149|KY417150|KY417151|KY417152|KY770858|KY770859|MG772933|MG772934|MK211375|MK211376|MK211377|MK211378|MT040333|MT040334|MT0…	missense	43740578_1	ORF1ab	GU280_gp01.p01_1	protein_coding	+	166S>166G	761A>G	0.42608695652173917	Bat	Pangolin	NA	Bat-Pangolin
NC_045512	761	A	G	49	DQ022305|DQ084199|DQ084200|DQ648857|FJ588686|GQ153539|GQ153540|GQ153541|GQ153542|GQ153543|GQ153544|GQ153545|GQ153546|GQ153547|GQ153548|JX993987|KC881005|KC881006|KF294457|KF367457|KJ473814|KT444582|KU973692|KY417142|KY417143|KY417144|KY417145|KY417146|KY417147|KY417148|KY417149|KY417150|KY417151|KY417152|KY770858|KY770859|MG772933|MG772934|MK211375|MK211376|MK211377|MK211378|MT040333|MT040334|MT0…	missense	43740578_3	ORF1ab	GU280_gp01.p02.CDS_1	protein_coding	+	166S>166G	761A>G	0.42608695652173917	Bat	Pangolin	NA	Bat-Pangolin
NC_045512	761	A	G	49	DQ022305|DQ084199|DQ084200|DQ648857|FJ588686|GQ153539|GQ153540|GQ153541|GQ153542|GQ153543|GQ153544|GQ153545|GQ153546|GQ153547|GQ153548|JX993987|KC881005|KC881006|KF294457|KF367457|KJ473814|KT444582|KU973692|KY417142|KY417143|KY417144|KY417145|KY417146|KY417147|KY417148|KY417149|KY417150|KY417151|KY417152|KY770858|KY770859|MG772933|MG772934|MK211375|MK211376|MK211377|MK211378|MT040333|MT040334|MT0…	missense	43740578_1	ORF1ab	GU280_gp01.p01_1	protein_coding	+	166S>166G	761A>G	0.42608695652173917	Bat	Pangolin	NA	Bat-Pangolin
NC_045512	761	A	G	49	DQ022305|DQ084199|DQ084200|DQ648857|FJ588686|GQ153539|GQ153540|GQ153541|GQ153542|GQ153543|GQ153544|GQ153545|GQ153546|GQ153547|GQ153548|JX993987|KC881005|KC881006|KF294457|KF367457|KJ473814|KT444582|KU973692|KY417142|KY417143|KY417144|KY417145|KY417146|KY417147|KY417148|KY417149|KY417150|KY417151|KY417152|KY770858|KY770859|MG772933|MG772934|MK211375|MK211376|MK211377|MK211378|MT040333|MT040334|MT0…	missense	43740578_3	ORF1ab	GU280_gp01.p02.CDS_1	protein_coding	+	166S>166G	761A>G	0.42608695652173917	Bat	Pangolin	NA	Bat-Pangolin
NC_045512	761	A	G	49	DQ022305|DQ084199|DQ084200|DQ648857|FJ588686|GQ153539|GQ153540|GQ153541|GQ153542|GQ153543|GQ153544|GQ153545|GQ153546|GQ153547|GQ153548|JX993987|KC881005|KC881006|KF294457|KF367457|KJ473814|KT444582|KU973692|KY417142|KY417143|KY417144|KY417145|KY417146|KY417147|KY417148|KY417149|KY417150|KY417151|KY417152|KY770858|KY770859|MG772933|MG772934|MK211375|MK211376|MK211377|MK211378|MT040333|MT040334|MT0…	missense	43740578_1	ORF1ab	GU280_gp01.p01_1	protein_coding	+	166S>166G	761A>G	0.42608695652173917	Bat	Pangolin	NA	Bat-Pangolin
NC_045512	761	A	G	49	DQ022305|DQ084199|DQ084200|DQ648857|FJ588686|GQ153539|GQ153540|GQ153541|GQ153542|GQ153543|GQ153544|GQ153545|GQ153546|GQ153547|GQ153548|JX993987|KC881005|KC881006|KF294457|KF367457|KJ473814|KT444582|KU973692|KY417142|KY417143|KY417144|KY417145|KY417146|KY417147|KY417148|KY417149|KY417150|KY417151|KY417152|KY770858|KY770859|MG772933|MG772934|MK211375|MK211376|MK211377|MK211378|MT040333|MT040334|MT0…	missense	43740578_3	ORF1ab	GU280_gp01.p02.CDS_1	protein_coding	+	166S>166G	761A>G	0.42608695652173917	Bat	Pangolin	NA	Bat-Pangolin
NC_045512	771	T	C	23	DQ022305|DQ084199|DQ084200|FJ588686|GQ153539|GQ153540|GQ153541|GQ153542|GQ153543|GQ153544|GQ153545|GQ153546|GQ153547|GQ153548|KF294457|KJ473814|KU973692|KY417142|KY417147|KY417148|KY417151|KY770858|KY770859	missense	43740578_1	ORF1ab	GU280_gp01.p01_1	protein_coding	+	169V>169A	771T>C	0.2	Bat	NA	NA	Bat
NC_045512	771	T	C	23	DQ022305|DQ084199|DQ084200|FJ588686|GQ153539|GQ153540|GQ153541|GQ153542|GQ153543|GQ153544|GQ153545|GQ153546|GQ153547|GQ153548|KF294457|KJ473814|KU973692|KY417142|KY417147|KY417148|KY417151|KY770858|KY770859	missense	43740578_3	ORF1ab	GU280_gp01.p02.CDS_1	protein_coding	+	169V>169A	771T>C	0.2	Bat	NA	NA	Bat
NC_045512	771	T	C	23	DQ022305|DQ084199|DQ084200|FJ588686|GQ153539|GQ153540|GQ153541|GQ153542|GQ153543|GQ153544|GQ153545|GQ153546|GQ153547|GQ153548|KF294457|KJ473814|KU973692|KY417142|KY417147|KY417148|KY417151|KY770858|KY770859	missense	43740578_1	ORF1ab	GU280_gp01.p01_1	protein_coding	+	169V>169A	771T>C	0.2	Bat	NA	NA	Bat
NC_045512	771	T	C	23	DQ022305|DQ084199|DQ084200|FJ588686|GQ153539|GQ153540|GQ153541|GQ153542|GQ153543|GQ153544|GQ153545|GQ153546|GQ153547|GQ153548|KF294457|KJ473814|KU973692|KY417142|KY417147|KY417148|KY417151|KY770858|KY770859	missense	43740578_3	ORF1ab	GU280_gp01.p02.CDS_1	protein_coding	+	169V>169A	771T>C	0.2	Bat	NA	NA	Bat
NC_045512	771	T	C	23	DQ022305|DQ084199|DQ084200|FJ588686|GQ153539|GQ153540|GQ153541|GQ153542|GQ153543|GQ153544|GQ153545|GQ153546|GQ153547|GQ153548|KF294457|KJ473814|KU973692|KY417142|KY417147|KY417148|KY417151|KY770858|KY770859	missense	43740578_1	ORF1ab	GU280_gp01.p01_1	protein_coding	+	169V>169A	771T>C	0.2	Bat	NA	NA	Bat
NC_045512	771	T	C	23	DQ022305|DQ084199|DQ084200|FJ588686|GQ153539|GQ153540|GQ153541|GQ153542|GQ153543|GQ153544|GQ153545|GQ153546|GQ153547|GQ153548|KF294457|KJ473814|KU973692|KY417142|KY417147|KY417148|KY417151|KY770858|KY770859	missense	43740578_3	ORF1ab	GU280_gp01.p02.CDS_1	protein_coding	+	169V>169A	771T>C	0.2	Bat	NA	NA	Bat
NC_045512	771	T	C	23	DQ022305|DQ084199|DQ084200|FJ588686|GQ153539|GQ153540|GQ153541|GQ153542|GQ153543|GQ153544|GQ153545|GQ153546|GQ153547|GQ153548|KF294457|KJ473814|KU973692|KY417142|KY417147|KY417148|KY417151|KY770858|KY770859	missense	43740578_1	ORF1ab	GU280_gp01.p01_1	protein_coding	+	169V>169A	771T>C	0.2	Bat	NA	NA	Bat
NC_045512	771	T	C	23	DQ022305|DQ084199|DQ084200|FJ588686|GQ153539|GQ153540|GQ153541|GQ153542|GQ153543|GQ153544|GQ153545|GQ153546|GQ153547|GQ153548|KF294457|KJ473814|KU973692|KY417142|KY417147|KY417148|KY417151|KY770858|KY770859	missense	43740578_3	ORF1ab	GU280_gp01.p02.CDS_1	protein_coding	+	169V>169A	771T>C	0.2	Bat	NA	NA	Bat
NC_045512	771	T	C	23	DQ022305|DQ084199|DQ084200|FJ588686|GQ153539|GQ153540|GQ153541|GQ153542|GQ153543|GQ153544|GQ153545|GQ153546|GQ153547|GQ153548|KF294457|KJ473814|KU973692|KY417142|KY417147|KY417148|KY417151|KY770858|KY770859	missense	43740578_1	ORF1ab	GU280_gp01.p01_1	protein_coding	+	169V>169A	771T>C	0.2	Bat	NA	NA	Bat
NC_045512	771	T	C	23	DQ022305|DQ084199|DQ084200|FJ588686|GQ153539|GQ153540|GQ153541|GQ153542|GQ153543|GQ153544|GQ153545|GQ153546|GQ153547|GQ153548|KF294457|KJ473814|KU973692|KY417142|KY417147|KY417148|KY417151|KY770858|KY770859	missense	43740578_3	ORF1ab	GU280_gp01.p02.CDS_1	protein_coding	+	169V>169A	771T>C	0.2	Bat	NA	NA	Bat
NC_045512	771	T	C	23	DQ022305|DQ084199|DQ084200|FJ588686|GQ153539|GQ153540|GQ153541|GQ153542|GQ153543|GQ153544|GQ153545|GQ153546|GQ153547|GQ153548|KF294457|KJ473814|KU973692|KY417142|KY417147|KY417148|KY417151|KY770858|KY770859	missense	43740578_1	ORF1ab	GU280_gp01.p01_1	protein_coding	+	169V>169A	771T>C	0.2	Bat	NA	NA	Bat
NC_045512	771	T	C	23	DQ022305|DQ084199|DQ084200|FJ588686|GQ153539|GQ153540|GQ153541|GQ153542|GQ153543|GQ153544|GQ153545|GQ153546|GQ153547|GQ153548|KF294457|KJ473814|KU973692|KY417142|KY417147|KY417148|KY417151|KY770858|KY770859	missense	43740578_3	ORF1ab	GU280_gp01.p02.CDS_1	protein_coding	+	169V>169A	771T>C	0.2	Bat	NA	NA	Bat
NC_045512	771	T	C	23	DQ022305|DQ084199|DQ084200|FJ588686|GQ153539|GQ153540|GQ153541|GQ153542|GQ153543|GQ153544|GQ153545|GQ153546|GQ153547|GQ153548|KF294457|KJ473814|KU973692|KY417142|KY417147|KY417148|KY417151|KY770858|KY770859	missense	43740578_1	ORF1ab	GU280_gp01.p01_1	protein_coding	+	169V>169A	771T>C	0.2	Bat	NA	NA	Bat
NC_045512	771	T	C	23	DQ022305|DQ084199|DQ084200|FJ588686|GQ153539|GQ153540|GQ153541|GQ153542|GQ153543|GQ153544|GQ153545|GQ153546|GQ153547|GQ153548|KF294457|KJ473814|KU973692|KY417142|KY417147|KY417148|KY417151|KY770858|KY770859	missense	43740578_3	ORF1ab	GU280_gp01.p02.CDS_1	protein_coding	+	169V>169A	771T>C	0.2	Bat	NA	NA	Bat
NC_045512	786	T	A	2	MG772933|MG772934	missense	43740578_1	ORF1ab	GU280_gp01.p01_1	protein_coding	+	174M>174K	786T>A	0.017391304347826094	Bat	NA	NA	Bat
NC_045512	786	T	A	2	MG772933|MG772934	missense	43740578_3	ORF1ab	GU280_gp01.p02.CDS_1	protein_coding	+	174M>174K	786T>A	0.017391304347826094	Bat	NA	NA	Bat
NC_045512	786	T	A	2	MG772933|MG772934	missense	43740578_1	ORF1ab	GU280_gp01.p01_1	protein_coding	+	174M>174K	786T>A	0.017391304347826094	Bat	NA	NA	Bat
NC_045512	786	T	A	2	MG772933|MG772934	missense	43740578_3	ORF1ab	GU280_gp01.p02.CDS_1	protein_coding	+	174M>174K	786T>A	0.017391304347826094	Bat	NA	NA	Bat
NC_045512	786	T	A	2	MG772933|MG772934	missense	43740578_1	ORF1ab	GU280_gp01.p01_1	protein_coding	+	174M>174K	786T>A	0.017391304347826094	Bat	NA	NA	Bat
NC_045512	786	T	A	2	MG772933|MG772934	missense	43740578_3	ORF1ab	GU280_gp01.p02.CDS_1	protein_coding	+	174M>174K	786T>A	0.017391304347826094	Bat	NA	NA	Bat
NC_045512	786	T	A	2	MG772933|MG772934	missense	43740578_1	ORF1ab	GU280_gp01.p01_1	protein_coding	+	174M>174K	786T>A	0.017391304347826094	Bat	NA	NA	Bat
NC_045512	786	T	A	2	MG772933|MG772934	missense	43740578_3	ORF1ab	GU280_gp01.p02.CDS_1	protein_coding	+	174M>174K	786T>A	0.017391304347826094	Bat	NA	NA	Bat
NC_045512	786	T	A	2	MG772933|MG772934	missense	43740578_1	ORF1ab	GU280_gp01.p01_1	protein_coding	+	174M>174K	786T>A	0.017391304347826094	Bat	NA	NA	Bat
NC_045512	786	T	A	2	MG772933|MG772934	missense	43740578_3	ORF1ab	GU280_gp01.p02.CDS_1	protein_coding	+	174M>174K	786T>A	0.017391304347826094	Bat	NA	NA	Bat
NC_045512	786	T	A	2	MG772933|MG772934	missense	43740578_1	ORF1ab	GU280_gp01.p01_1	protein_coding	+	174M>174K	786T>A	0.017391304347826094	Bat	NA	NA	Bat
NC_045512	786	T	A	2	MG772933|MG772934	missense	43740578_3	ORF1ab	GU280_gp01.p02.CDS_1	protein_coding	+	174M>174K	786T>A	0.017391304347826094	Bat	NA	NA	Bat
NC_045512	786	T	A	2	MG772933|MG772934	missense	43740578_1	ORF1ab	GU280_gp01.p01_1	protein_coding	+	174M>174K	786T>A	0.017391304347826094	Bat	NA	NA	Bat
NC_045512	786	T	A	2	MG772933|MG772934	missense	43740578_3	ORF1ab	GU280_gp01.p02.CDS_1	protein_coding	+	174M>174K	786T>A	0.017391304347826094	Bat	NA	NA	Bat
NC_045512	787	G	C	2	DQ648857|KF294457	missense	43740578_1	ORF1ab	GU280_gp01.p01_1	protein_coding	+	174M>174I	787G>C	0.017391304347826094	Bat	NA	NA	Bat
NC_045512	787	G	C	2	DQ648857|KF294457	missense	43740578_3	ORF1ab	GU280_gp01.p02.CDS_1	protein_coding	+	174M>174I	787G>C	0.017391304347826094	Bat	NA	NA	Bat
NC_045512	787	G	C	2	DQ648857|KF294457	missense	43740578_1	ORF1ab	GU280_gp01.p01_1	protein_coding	+	174M>174I	787G>C	0.017391304347826094	Bat	NA	NA	Bat
NC_045512	787	G	C	2	DQ648857|KF294457	missense	43740578_3	ORF1ab	GU280_gp01.p02.CDS_1	protein_coding	+	174M>174I	787G>C	0.017391304347826094	Bat	NA	NA	Bat
NC_045512	787	G	C	2	DQ648857|KF294457	missense	43740578_1	ORF1ab	GU280_gp01.p01_1	protein_coding	+	174M>174I	787G>C	0.017391304347826094	Bat	NA	NA	Bat
NC_045512	787	G	C	2	DQ648857|KF294457	missense	43740578_3	ORF1ab	GU280_gp01.p02.CDS_1	protein_coding	+	174M>174I	787G>C	0.017391304347826094	Bat	NA	NA	Bat
NC_045512	787	G	C	2	DQ648857|KF294457	missense	43740578_1	ORF1ab	GU280_gp01.p01_1	protein_coding	+	174M>174I	787G>C	0.017391304347826094	Bat	NA	NA	Bat
NC_045512	787	G	C	2	DQ648857|KF294457	missense	43740578_3	ORF1ab	GU280_gp01.p02.CDS_1	protein_coding	+	174M>174I	787G>C	0.017391304347826094	Bat	NA	NA	Bat
NC_045512	787	G	C	2	DQ648857|KF294457	missense	43740578_1	ORF1ab	GU280_gp01.p01_1	protein_coding	+	174M>174I	787G>C	0.017391304347826094	Bat	NA	NA	Bat
NC_045512	787	G	C	2	DQ648857|KF294457	missense	43740578_3	ORF1ab	GU280_gp01.p02.CDS_1	protein_coding	+	174M>174I	787G>C	0.017391304347826094	Bat	NA	NA	Bat
NC_045512	787	G	C	2	DQ648857|KF294457	missense	43740578_1	ORF1ab	GU280_gp01.p01_1	protein_coding	+	174M>174I	787G>C	0.017391304347826094	Bat	NA	NA	Bat
NC_045512	787	G	C	2	DQ648857|KF294457	missense	43740578_3	ORF1ab	GU280_gp01.p02.CDS_1	protein_coding	+	174M>174I	787G>C	0.017391304347826094	Bat	NA	NA	Bat
NC_045512	787	G	C	2	DQ648857|KF294457	missense	43740578_1	ORF1ab	GU280_gp01.p01_1	protein_coding	+	174M>174I	787G>C	0.017391304347826094	Bat	NA	NA	Bat
NC_045512	787	G	C	2	DQ648857|KF294457	missense	43740578_3	ORF1ab	GU280_gp01.p02.CDS_1	protein_coding	+	174M>174I	787G>C	0.017391304347826094	Bat	NA	NA	Bat
NC_045512	807	C	T	15	DQ022305|DQ084199|DQ084200|GQ153539|GQ153540|GQ153541|GQ153542|GQ153543|GQ153544|GQ153545|GQ153546|GQ153547|GQ153548|KF294457|KU973692	missense	43740578_1	ORF1ab	GU280_gp01.p01_1	protein_coding	+	181A>181V	807C>T	0.13043478260869568	Bat	NA	NA	Bat
NC_045512	807	C	T	15	DQ022305|DQ084199|DQ084200|GQ153539|GQ153540|GQ153541|GQ153542|GQ153543|GQ153544|GQ153545|GQ153546|GQ153547|GQ153548|KF294457|KU973692	missense	43740578_3	ORF1ab	GU280_gp01.p02.CDS_1	protein_coding	+	181A>181V	807C>T	0.13043478260869568	Bat	NA	NA	Bat
NC_045512	807	C	T	15	DQ022305|DQ084199|DQ084200|GQ153539|GQ153540|GQ153541|GQ153542|GQ153543|GQ153544|GQ153545|GQ153546|GQ153547|GQ153548|KF294457|KU973692	missense	43740578_1	ORF1ab	GU280_gp01.p01_1	protein_coding	+	181A>181V	807C>T	0.13043478260869568	Bat	NA	NA	Bat
NC_045512	807	C	T	15	DQ022305|DQ084199|DQ084200|GQ153539|GQ153540|GQ153541|GQ153542|GQ153543|GQ153544|GQ153545|GQ153546|GQ153547|GQ153548|KF294457|KU973692	missense	43740578_3	ORF1ab	GU280_gp01.p02.CDS_1	protein_coding	+	181A>181V	807C>T	0.13043478260869568	Bat	NA	NA	Bat
NC_045512	807	C	T	15	DQ022305|DQ084199|DQ084200|GQ153539|GQ153540|GQ153541|GQ153542|GQ153543|GQ153544|GQ153545|GQ153546|GQ153547|GQ153548|KF294457|KU973692	missense	43740578_1	ORF1ab	GU280_gp01.p01_1	protein_coding	+	181A>181V	807C>T	0.13043478260869568	Bat	NA	NA	Bat
NC_045512	807	C	T	15	DQ022305|DQ084199|DQ084200|GQ153539|GQ153540|GQ153541|GQ153542|GQ153543|GQ153544|GQ153545|GQ153546|GQ153547|GQ153548|KF294457|KU973692	missense	43740578_3	ORF1ab	GU280_gp01.p02.CDS_1	protein_coding	+	181A>181V	807C>T	0.13043478260869568	Bat	NA	NA	Bat
NC_045512	807	C	T	15	DQ022305|DQ084199|DQ084200|GQ153539|GQ153540|GQ153541|GQ153542|GQ153543|GQ153544|GQ153545|GQ153546|GQ153547|GQ153548|KF294457|KU973692	missense	43740578_1	ORF1ab	GU280_gp01.p01_1	protein_coding	+	181A>181V	807C>T	0.13043478260869568	Bat	NA	NA	Bat
NC_045512	807	C	T	15	DQ022305|DQ084199|DQ084200|GQ153539|GQ153540|GQ153541|GQ153542|GQ153543|GQ153544|GQ153545|GQ153546|GQ153547|GQ153548|KF294457|KU973692	missense	43740578_3	ORF1ab	GU280_gp01.p02.CDS_1	protein_coding	+	181A>181V	807C>T	0.13043478260869568	Bat	NA	NA	Bat
NC_045512	807	C	T	15	DQ022305|DQ084199|DQ084200|GQ153539|GQ153540|GQ153541|GQ153542|GQ153543|GQ153544|GQ153545|GQ153546|GQ153547|GQ153548|KF294457|KU973692	missense	43740578_1	ORF1ab	GU280_gp01.p01_1	protein_coding	+	181A>181V	807C>T	0.13043478260869568	Bat	NA	NA	Bat
NC_045512	807	C	T	15	DQ022305|DQ084199|DQ084200|GQ153539|GQ153540|GQ153541|GQ153542|GQ153543|GQ153544|GQ153545|GQ153546|GQ153547|GQ153548|KF294457|KU973692	missense	43740578_3	ORF1ab	GU280_gp01.p02.CDS_1	protein_coding	+	181A>181V	807C>T	0.13043478260869568	Bat	NA	NA	Bat
NC_045512	807	C	T	15	DQ022305|DQ084199|DQ084200|GQ153539|GQ153540|GQ153541|GQ153542|GQ153543|GQ153544|GQ153545|GQ153546|GQ153547|GQ153548|KF294457|KU973692	missense	43740578_1	ORF1ab	GU280_gp01.p01_1	protein_coding	+	181A>181V	807C>T	0.13043478260869568	Bat	NA	NA	Bat
NC_045512	807	C	T	15	DQ022305|DQ084199|DQ084200|GQ153539|GQ153540|GQ153541|GQ153542|GQ153543|GQ153544|GQ153545|GQ153546|GQ153547|GQ153548|KF294457|KU973692	missense	43740578_3	ORF1ab	GU280_gp01.p02.CDS_1	protein_coding	+	181A>181V	807C>T	0.13043478260869568	Bat	NA	NA	Bat
NC_045512	807	C	T	15	DQ022305|DQ084199|DQ084200|GQ153539|GQ153540|GQ153541|GQ153542|GQ153543|GQ153544|GQ153545|GQ153546|GQ153547|GQ153548|KF294457|KU973692	missense	43740578_1	ORF1ab	GU280_gp01.p01_1	protein_coding	+	181A>181V	807C>T	0.13043478260869568	Bat	NA	NA	Bat
NC_045512	807	C	T	15	DQ022305|DQ084199|DQ084200|GQ153539|GQ153540|GQ153541|GQ153542|GQ153543|GQ153544|GQ153545|GQ153546|GQ153547|GQ153548|KF294457|KU973692	missense	43740578_3	ORF1ab	GU280_gp01.p02.CDS_1	protein_coding	+	181A>181V	807C>T	0.13043478260869568	Bat	NA	NA	Bat
NC_045512	810	A	T	40	DQ022305|DQ084199|DQ084200|DQ648857|FJ588686|GQ153539|GQ153540|GQ153541|GQ153542|GQ153543|GQ153544|GQ153545|GQ153546|GQ153547|GQ153548|JX993987|KC881005|KC881006|KF294457|KF367457|KJ473814|KT444582|KU973692|KY417142|KY417143|KY417144|KY417145|KY417146|KY417147|KY417148|KY417149|KY417150|KY417151|KY417152|KY770858|KY770859|MK211375|MK211376|MK211377|MK211378	missense	43740578_1	ORF1ab	GU280_gp01.p01_1	protein_coding	+	182Y>182F	810A>T	0.34782608695652184	Bat	NA	NA	Bat
NC_045512	810	A	T	40	DQ022305|DQ084199|DQ084200|DQ648857|FJ588686|GQ153539|GQ153540|GQ153541|GQ153542|GQ153543|GQ153544|GQ153545|GQ153546|GQ153547|GQ153548|JX993987|KC881005|KC881006|KF294457|KF367457|KJ473814|KT444582|KU973692|KY417142|KY417143|KY417144|KY417145|KY417146|KY417147|KY417148|KY417149|KY417150|KY417151|KY417152|KY770858|KY770859|MK211375|MK211376|MK211377|MK211378	missense	43740578_3	ORF1ab	GU280_gp01.p02.CDS_1	protein_coding	+	182Y>182F	810A>T	0.34782608695652184	Bat	NA	NA	Bat
NC_045512	810	A	T	40	DQ022305|DQ084199|DQ084200|DQ648857|FJ588686|GQ153539|GQ153540|GQ153541|GQ153542|GQ153543|GQ153544|GQ153545|GQ153546|GQ153547|GQ153548|JX993987|KC881005|KC881006|KF294457|KF367457|KJ473814|KT444582|KU973692|KY417142|KY417143|KY417144|KY417145|KY417146|KY417147|KY417148|KY417149|KY417150|KY417151|KY417152|KY770858|KY770859|MK211375|MK211376|MK211377|MK211378	missense	43740578_1	ORF1ab	GU280_gp01.p01_1	protein_coding	+	182Y>182F	810A>T	0.34782608695652184	Bat	NA	NA	Bat
NC_045512	810	A	T	40	DQ022305|DQ084199|DQ084200|DQ648857|FJ588686|GQ153539|GQ153540|GQ153541|GQ153542|GQ153543|GQ153544|GQ153545|GQ153546|GQ153547|GQ153548|JX993987|KC881005|KC881006|KF294457|KF367457|KJ473814|KT444582|KU973692|KY417142|KY417143|KY417144|KY417145|KY417146|KY417147|KY417148|KY417149|KY417150|KY417151|KY417152|KY770858|KY770859|MK211375|MK211376|MK211377|MK211378	missense	43740578_3	ORF1ab	GU280_gp01.p02.CDS_1	protein_coding	+	182Y>182F	810A>T	0.34782608695652184	Bat	NA	NA	Bat
NC_045512	810	A	T	40	DQ022305|DQ084199|DQ084200|DQ648857|FJ588686|GQ153539|GQ153540|GQ153541|GQ153542|GQ153543|GQ153544|GQ153545|GQ153546|GQ153547|GQ153548|JX993987|KC881005|KC881006|KF294457|KF367457|KJ473814|KT444582|KU973692|KY417142|KY417143|KY417144|KY417145|KY417146|KY417147|KY417148|KY417149|KY417150|KY417151|KY417152|KY770858|KY770859|MK211375|MK211376|MK211377|MK211378	missense	43740578_1	ORF1ab	GU280_gp01.p01_1	protein_coding	+	182Y>182F	810A>T	0.34782608695652184	Bat	NA	NA	Bat
NC_045512	810	A	T	40	DQ022305|DQ084199|DQ084200|DQ648857|FJ588686|GQ153539|GQ153540|GQ153541|GQ153542|GQ153543|GQ153544|GQ153545|GQ153546|GQ153547|GQ153548|JX993987|KC881005|KC881006|KF294457|KF367457|KJ473814|KT444582|KU973692|KY417142|KY417143|KY417144|KY417145|KY417146|KY417147|KY417148|KY417149|KY417150|KY417151|KY417152|KY770858|KY770859|MK211375|MK211376|MK211377|MK211378	missense	43740578_3	ORF1ab	GU280_gp01.p02.CDS_1	protein_coding	+	182Y>182F	810A>T	0.34782608695652184	Bat	NA	NA	Bat
NC_045512	810	A	T	40	DQ022305|DQ084199|DQ084200|DQ648857|FJ588686|GQ153539|GQ153540|GQ153541|GQ153542|GQ153543|GQ153544|GQ153545|GQ153546|GQ153547|GQ153548|JX993987|KC881005|KC881006|KF294457|KF367457|KJ473814|KT444582|KU973692|KY417142|KY417143|KY417144|KY417145|KY417146|KY417147|KY417148|KY417149|KY417150|KY417151|KY417152|KY770858|KY770859|MK211375|MK211376|MK211377|MK211378	missense	43740578_1	ORF1ab	GU280_gp01.p01_1	protein_coding	+	182Y>182F	810A>T	0.34782608695652184	Bat	NA	NA	Bat
NC_045512	810	A	T	40	DQ022305|DQ084199|DQ084200|DQ648857|FJ588686|GQ153539|GQ153540|GQ153541|GQ153542|GQ153543|GQ153544|GQ153545|GQ153546|GQ153547|GQ153548|JX993987|KC881005|KC881006|KF294457|KF367457|KJ473814|KT444582|KU973692|KY417142|KY417143|KY417144|KY417145|KY417146|KY417147|KY417148|KY417149|KY417150|KY417151|KY417152|KY770858|KY770859|MK211375|MK211376|MK211377|MK211378	missense	43740578_3	ORF1ab	GU280_gp01.p02.CDS_1	protein_coding	+	182Y>182F	810A>T	0.34782608695652184	Bat	NA	NA	Bat
NC_045512	810	A	T	40	DQ022305|DQ084199|DQ084200|DQ648857|FJ588686|GQ153539|GQ153540|GQ153541|GQ153542|GQ153543|GQ153544|GQ153545|GQ153546|GQ153547|GQ153548|JX993987|KC881005|KC881006|KF294457|KF367457|KJ473814|KT444582|KU973692|KY417142|KY417143|KY417144|KY417145|KY417146|KY417147|KY417148|KY417149|KY417150|KY417151|KY417152|KY770858|KY770859|MK211375|MK211376|MK211377|MK211378	missense	43740578_1	ORF1ab	GU280_gp01.p01_1	protein_coding	+	182Y>182F	810A>T	0.34782608695652184	Bat	NA	NA	Bat
NC_045512	810	A	T	40	DQ022305|DQ084199|DQ084200|DQ648857|FJ588686|GQ153539|GQ153540|GQ153541|GQ153542|GQ153543|GQ153544|GQ153545|GQ153546|GQ153547|GQ153548|JX993987|KC881005|KC881006|KF294457|KF367457|KJ473814|KT444582|KU973692|KY417142|KY417143|KY417144|KY417145|KY417146|KY417147|KY417148|KY417149|KY417150|KY417151|KY417152|KY770858|KY770859|MK211375|MK211376|MK211377|MK211378	missense	43740578_3	ORF1ab	GU280_gp01.p02.CDS_1	protein_coding	+	182Y>182F	810A>T	0.34782608695652184	Bat	NA	NA	Bat
NC_045512	810	A	T	40	DQ022305|DQ084199|DQ084200|DQ648857|FJ588686|GQ153539|GQ153540|GQ153541|GQ153542|GQ153543|GQ153544|GQ153545|GQ153546|GQ153547|GQ153548|JX993987|KC881005|KC881006|KF294457|KF367457|KJ473814|KT444582|KU973692|KY417142|KY417143|KY417144|KY417145|KY417146|KY417147|KY417148|KY417149|KY417150|KY417151|KY417152|KY770858|KY770859|MK211375|MK211376|MK211377|MK211378	missense	43740578_1	ORF1ab	GU280_gp01.p01_1	protein_coding	+	182Y>182F	810A>T	0.34782608695652184	Bat	NA	NA	Bat
NC_045512	810	A	T	40	DQ022305|DQ084199|DQ084200|DQ648857|FJ588686|GQ153539|GQ153540|GQ153541|GQ153542|GQ153543|GQ153544|GQ153545|GQ153546|GQ153547|GQ153548|JX993987|KC881005|KC881006|KF294457|KF367457|KJ473814|KT444582|KU973692|KY417142|KY417143|KY417144|KY417145|KY417146|KY417147|KY417148|KY417149|KY417150|KY417151|KY417152|KY770858|KY770859|MK211375|MK211376|MK211377|MK211378	missense	43740578_3	ORF1ab	GU280_gp01.p02.CDS_1	protein_coding	+	182Y>182F	810A>T	0.34782608695652184	Bat	NA	NA	Bat
NC_045512	810	A	T	40	DQ022305|DQ084199|DQ084200|DQ648857|FJ588686|GQ153539|GQ153540|GQ153541|GQ153542|GQ153543|GQ153544|GQ153545|GQ153546|GQ153547|GQ153548|JX993987|KC881005|KC881006|KF294457|KF367457|KJ473814|KT444582|KU973692|KY417142|KY417143|KY417144|KY417145|KY417146|KY417147|KY417148|KY417149|KY417150|KY417151|KY417152|KY770858|KY770859|MK211375|MK211376|MK211377|MK211378	missense	43740578_1	ORF1ab	GU280_gp01.p01_1	protein_coding	+	182Y>182F	810A>T	0.34782608695652184	Bat	NA	NA	Bat
NC_045512	810	A	T	40	DQ022305|DQ084199|DQ084200|DQ648857|FJ588686|GQ153539|GQ153540|GQ153541|GQ153542|GQ153543|GQ153544|GQ153545|GQ153546|GQ153547|GQ153548|JX993987|KC881005|KC881006|KF294457|KF367457|KJ473814|KT444582|KU973692|KY417142|KY417143|KY417144|KY417145|KY417146|KY417147|KY417148|KY417149|KY417150|KY417151|KY417152|KY770858|KY770859|MK211375|MK211376|MK211377|MK211378	missense	43740578_3	ORF1ab	GU280_gp01.p02.CDS_1	protein_coding	+	182Y>182F	810A>T	0.34782608695652184	Bat	NA	NA	Bat
NC_045512	862	G	T	22	FJ588686|KC881005|KC881006|KF367457|KT444582|KY417142|KY417143|KY417144|KY417145|KY417146|KY417147|KY417148|KY417149|KY417150|KY417151|KY417152|KY770858|KY770859|MK211375|MK211376|MK211377|MK211378	missense	43740578_1	ORF1ab	GU280_gp01.p01_1	protein_coding	+	199E>199D	862G>T	0.19130434782608702	Bat	NA	NA	Bat
NC_045512	862	G	T	22	FJ588686|KC881005|KC881006|KF367457|KT444582|KY417142|KY417143|KY417144|KY417145|KY417146|KY417147|KY417148|KY417149|KY417150|KY417151|KY417152|KY770858|KY770859|MK211375|MK211376|MK211377|MK211378	missense	43740578_3	ORF1ab	GU280_gp01.p02.CDS_1	protein_coding	+	199E>199D	862G>T	0.19130434782608702	Bat	NA	NA	Bat
NC_045512	862	G	T	22	FJ588686|KC881005|KC881006|KF367457|KT444582|KY417142|KY417143|KY417144|KY417145|KY417146|KY417147|KY417148|KY417149|KY417150|KY417151|KY417152|KY770858|KY770859|MK211375|MK211376|MK211377|MK211378	missense	43740578_1	ORF1ab	GU280_gp01.p01_1	protein_coding	+	199E>199D	862G>T	0.19130434782608702	Bat	NA	NA	Bat
NC_045512	862	G	T	22	FJ588686|KC881005|KC881006|KF367457|KT444582|KY417142|KY417143|KY417144|KY417145|KY417146|KY417147|KY417148|KY417149|KY417150|KY417151|KY417152|KY770858|KY770859|MK211375|MK211376|MK211377|MK211378	missense	43740578_3	ORF1ab	GU280_gp01.p02.CDS_1	protein_coding	+	199E>199D	862G>T	0.19130434782608702	Bat	NA	NA	Bat
NC_045512	862	G	T	22	FJ588686|KC881005|KC881006|KF367457|KT444582|KY417142|KY417143|KY417144|KY417145|KY417146|KY417147|KY417148|KY417149|KY417150|KY417151|KY417152|KY770858|KY770859|MK211375|MK211376|MK211377|MK211378	missense	43740578_1	ORF1ab	GU280_gp01.p01_1	protein_coding	+	199E>199D	862G>T	0.19130434782608702	Bat	NA	NA	Bat
NC_045512	862	G	T	22	FJ588686|KC881005|KC881006|KF367457|KT444582|KY417142|KY417143|KY417144|KY417145|KY417146|KY417147|KY417148|KY417149|KY417150|KY417151|KY417152|KY770858|KY770859|MK211375|MK211376|MK211377|MK211378	missense	43740578_3	ORF1ab	GU280_gp01.p02.CDS_1	protein_coding	+	199E>199D	862G>T	0.19130434782608702	Bat	NA	NA	Bat
NC_045512	862	G	T	22	FJ588686|KC881005|KC881006|KF367457|KT444582|KY417142|KY417143|KY417144|KY417145|KY417146|KY417147|KY417148|KY417149|KY417150|KY417151|KY417152|KY770858|KY770859|MK211375|MK211376|MK211377|MK211378	missense	43740578_1	ORF1ab	GU280_gp01.p01_1	protein_coding	+	199E>199D	862G>T	0.19130434782608702	Bat	NA	NA	Bat
NC_045512	862	G	T	22	FJ588686|KC881005|KC881006|KF367457|KT444582|KY417142|KY417143|KY417144|KY417145|KY417146|KY417147|KY417148|KY417149|KY417150|KY417151|KY417152|KY770858|KY770859|MK211375|MK211376|MK211377|MK211378	missense	43740578_3	ORF1ab	GU280_gp01.p02.CDS_1	protein_coding	+	199E>199D	862G>T	0.19130434782608702	Bat	NA	NA	Bat
NC_045512	862	G	T	22	FJ588686|KC881005|KC881006|KF367457|KT444582|KY417142|KY417143|KY417144|KY417145|KY417146|KY417147|KY417148|KY417149|KY417150|KY417151|KY417152|KY770858|KY770859|MK211375|MK211376|MK211377|MK211378	missense	43740578_1	ORF1ab	GU280_gp01.p01_1	protein_coding	+	199E>199D	862G>T	0.19130434782608702	Bat	NA	NA	Bat
NC_045512	862	G	T	22	FJ588686|KC881005|KC881006|KF367457|KT444582|KY417142|KY417143|KY417144|KY417145|KY417146|KY417147|KY417148|KY417149|KY417150|KY417151|KY417152|KY770858|KY770859|MK211375|MK211376|MK211377|MK211378	missense	43740578_3	ORF1ab	GU280_gp01.p02.CDS_1	protein_coding	+	199E>199D	862G>T	0.19130434782608702	Bat	NA	NA	Bat
NC_045512	862	G	T	22	FJ588686|KC881005|KC881006|KF367457|KT444582|KY417142|KY417143|KY417144|KY417145|KY417146|KY417147|KY417148|KY417149|KY417150|KY417151|KY417152|KY770858|KY770859|MK211375|MK211376|MK211377|MK211378	missense	43740578_1	ORF1ab	GU280_gp01.p01_1	protein_coding	+	199E>199D	862G>T	0.19130434782608702	Bat	NA	NA	Bat
NC_045512	862	G	T	22	FJ588686|KC881005|KC881006|KF367457|KT444582|KY417142|KY417143|KY417144|KY417145|KY417146|KY417147|KY417148|KY417149|KY417150|KY417151|KY417152|KY770858|KY770859|MK211375|MK211376|MK211377|MK211378	missense	43740578_3	ORF1ab	GU280_gp01.p02.CDS_1	protein_coding	+	199E>199D	862G>T	0.19130434782608702	Bat	NA	NA	Bat
NC_045512	862	G	T	22	FJ588686|KC881005|KC881006|KF367457|KT444582|KY417142|KY417143|KY417144|KY417145|KY417146|KY417147|KY417148|KY417149|KY417150|KY417151|KY417152|KY770858|KY770859|MK211375|MK211376|MK211377|MK211378	missense	43740578_1	ORF1ab	GU280_gp01.p01_1	protein_coding	+	199E>199D	862G>T	0.19130434782608702	Bat	NA	NA	Bat
NC_045512	862	G	T	22	FJ588686|KC881005|KC881006|KF367457|KT444582|KY417142|KY417143|KY417144|KY417145|KY417146|KY417147|KY417148|KY417149|KY417150|KY417151|KY417152|KY770858|KY770859|MK211375|MK211376|MK211377|MK211378	missense	43740578_3	ORF1ab	GU280_gp01.p02.CDS_1	protein_coding	+	199E>199D	862G>T	0.19130434782608702	Bat	NA	NA	Bat
NC_045512	875	C	T	35	DQ022305|DQ084199|DQ084200|FJ588686|GQ153539|GQ153540|GQ153541|GQ153542|GQ153543|GQ153544|GQ153545|GQ153546|GQ153547|GQ153548|KC881005|KC881006|KF367457|KT444582|KY417142|KY417143|KY417145|KY417146|KY417147|KY417148|KY417149|KY417150|KY417151|MG772934|MK211375|MT040333|MT040334|MT040335|MT040336|MT072864|MT084071.1	missense	43740578_1	ORF1ab	GU280_gp01.p01_1	protein_coding	+	204L>204F	875C>T	0.3043478260869566	Bat	Pangolin	NA	Bat-Pangolin
NC_045512	875	C	T	35	DQ022305|DQ084199|DQ084200|FJ588686|GQ153539|GQ153540|GQ153541|GQ153542|GQ153543|GQ153544|GQ153545|GQ153546|GQ153547|GQ153548|KC881005|KC881006|KF367457|KT444582|KY417142|KY417143|KY417145|KY417146|KY417147|KY417148|KY417149|KY417150|KY417151|MG772934|MK211375|MT040333|MT040334|MT040335|MT040336|MT072864|MT084071.1	missense	43740578_3	ORF1ab	GU280_gp01.p02.CDS_1	protein_coding	+	204L>204F	875C>T	0.3043478260869566	Bat	Pangolin	NA	Bat-Pangolin
NC_045512	875	C	T	35	DQ022305|DQ084199|DQ084200|FJ588686|GQ153539|GQ153540|GQ153541|GQ153542|GQ153543|GQ153544|GQ153545|GQ153546|GQ153547|GQ153548|KC881005|KC881006|KF367457|KT444582|KY417142|KY417143|KY417145|KY417146|KY417147|KY417148|KY417149|KY417150|KY417151|MG772934|MK211375|MT040333|MT040334|MT040335|MT040336|MT072864|MT084071.1	missense	43740578_1	ORF1ab	GU280_gp01.p01_1	protein_coding	+	204L>204F	875C>T	0.3043478260869566	Bat	Pangolin	NA	Bat-Pangolin
NC_045512	875	C	T	35	DQ022305|DQ084199|DQ084200|FJ588686|GQ153539|GQ153540|GQ153541|GQ153542|GQ153543|GQ153544|GQ153545|GQ153546|GQ153547|GQ153548|KC881005|KC881006|KF367457|KT444582|KY417142|KY417143|KY417145|KY417146|KY417147|KY417148|KY417149|KY417150|KY417151|MG772934|MK211375|MT040333|MT040334|MT040335|MT040336|MT072864|MT084071.1	missense	43740578_3	ORF1ab	GU280_gp01.p02.CDS_1	protein_coding	+	204L>204F	875C>T	0.3043478260869566	Bat	Pangolin	NA	Bat-Pangolin
NC_045512	875	C	T	35	DQ022305|DQ084199|DQ084200|FJ588686|GQ153539|GQ153540|GQ153541|GQ153542|GQ153543|GQ153544|GQ153545|GQ153546|GQ153547|GQ153548|KC881005|KC881006|KF367457|KT444582|KY417142|KY417143|KY417145|KY417146|KY417147|KY417148|KY417149|KY417150|KY417151|MG772934|MK211375|MT040333|MT040334|MT040335|MT040336|MT072864|MT084071.1	missense	43740578_1	ORF1ab	GU280_gp01.p01_1	protein_coding	+	204L>204F	875C>T	0.3043478260869566	Bat	Pangolin	NA	Bat-Pangolin
NC_045512	875	C	T	35	DQ022305|DQ084199|DQ084200|FJ588686|GQ153539|GQ153540|GQ153541|GQ153542|GQ153543|GQ153544|GQ153545|GQ153546|GQ153547|GQ153548|KC881005|KC881006|KF367457|KT444582|KY417142|KY417143|KY417145|KY417146|KY417147|KY417148|KY417149|KY417150|KY417151|MG772934|MK211375|MT040333|MT040334|MT040335|MT040336|MT072864|MT084071.1	missense	43740578_3	ORF1ab	GU280_gp01.p02.CDS_1	protein_coding	+	204L>204F	875C>T	0.3043478260869566	Bat	Pangolin	NA	Bat-Pangolin
NC_045512	875	C	T	35	DQ022305|DQ084199|DQ084200|FJ588686|GQ153539|GQ153540|GQ153541|GQ153542|GQ153543|GQ153544|GQ153545|GQ153546|GQ153547|GQ153548|KC881005|KC881006|KF367457|KT444582|KY417142|KY417143|KY417145|KY417146|KY417147|KY417148|KY417149|KY417150|KY417151|MG772934|MK211375|MT040333|MT040334|MT040335|MT040336|MT072864|MT084071.1	missense	43740578_1	ORF1ab	GU280_gp01.p01_1	protein_coding	+	204L>204F	875C>T	0.3043478260869566	Bat	Pangolin	NA	Bat-Pangolin
NC_045512	875	C	T	35	DQ022305|DQ084199|DQ084200|FJ588686|GQ153539|GQ153540|GQ153541|GQ153542|GQ153543|GQ153544|GQ153545|GQ153546|GQ153547|GQ153548|KC881005|KC881006|KF367457|KT444582|KY417142|KY417143|KY417145|KY417146|KY417147|KY417148|KY417149|KY417150|KY417151|MG772934|MK211375|MT040333|MT040334|MT040335|MT040336|MT072864|MT084071.1	missense	43740578_3	ORF1ab	GU280_gp01.p02.CDS_1	protein_coding	+	204L>204F	875C>T	0.3043478260869566	Bat	Pangolin	NA	Bat-Pangolin
NC_045512	875	C	T	35	DQ022305|DQ084199|DQ084200|FJ588686|GQ153539|GQ153540|GQ153541|GQ153542|GQ153543|GQ153544|GQ153545|GQ153546|GQ153547|GQ153548|KC881005|KC881006|KF367457|KT444582|KY417142|KY417143|KY417145|KY417146|KY417147|KY417148|KY417149|KY417150|KY417151|MG772934|MK211375|MT040333|MT040334|MT040335|MT040336|MT072864|MT084071.1	missense	43740578_1	ORF1ab	GU280_gp01.p01_1	protein_coding	+	204L>204F	875C>T	0.3043478260869566	Bat	Pangolin	NA	Bat-Pangolin
NC_045512	875	C	T	35	DQ022305|DQ084199|DQ084200|FJ588686|GQ153539|GQ153540|GQ153541|GQ153542|GQ153543|GQ153544|GQ153545|GQ153546|GQ153547|GQ153548|KC881005|KC881006|KF367457|KT444582|KY417142|KY417143|KY417145|KY417146|KY417147|KY417148|KY417149|KY417150|KY417151|MG772934|MK211375|MT040333|MT040334|MT040335|MT040336|MT072864|MT084071.1	missense	43740578_3	ORF1ab	GU280_gp01.p02.CDS_1	protein_coding	+	204L>204F	875C>T	0.3043478260869566	Bat	Pangolin	NA	Bat-Pangolin
NC_045512	875	C	T	35	DQ022305|DQ084199|DQ084200|FJ588686|GQ153539|GQ153540|GQ153541|GQ153542|GQ153543|GQ153544|GQ153545|GQ153546|GQ153547|GQ153548|KC881005|KC881006|KF367457|KT444582|KY417142|KY417143|KY417145|KY417146|KY417147|KY417148|KY417149|KY417150|KY417151|MG772934|MK211375|MT040333|MT040334|MT040335|MT040336|MT072864|MT084071.1	missense	43740578_1	ORF1ab	GU280_gp01.p01_1	protein_coding	+	204L>204F	875C>T	0.3043478260869566	Bat	Pangolin	NA	Bat-Pangolin
NC_045512	875	C	T	35	DQ022305|DQ084199|DQ084200|FJ588686|GQ153539|GQ153540|GQ153541|GQ153542|GQ153543|GQ153544|GQ153545|GQ153546|GQ153547|GQ153548|KC881005|KC881006|KF367457|KT444582|KY417142|KY417143|KY417145|KY417146|KY417147|KY417148|KY417149|KY417150|KY417151|MG772934|MK211375|MT040333|MT040334|MT040335|MT040336|MT072864|MT084071.1	missense	43740578_3	ORF1ab	GU280_gp01.p02.CDS_1	protein_coding	+	204L>204F	875C>T	0.3043478260869566	Bat	Pangolin	NA	Bat-Pangolin
NC_045512	875	C	T	35	DQ022305|DQ084199|DQ084200|FJ588686|GQ153539|GQ153540|GQ153541|GQ153542|GQ153543|GQ153544|GQ153545|GQ153546|GQ153547|GQ153548|KC881005|KC881006|KF367457|KT444582|KY417142|KY417143|KY417145|KY417146|KY417147|KY417148|KY417149|KY417150|KY417151|MG772934|MK211375|MT040333|MT040334|MT040335|MT040336|MT072864|MT084071.1	missense	43740578_1	ORF1ab	GU280_gp01.p01_1	protein_coding	+	204L>204F	875C>T	0.3043478260869566	Bat	Pangolin	NA	Bat-Pangolin
NC_045512	875	C	T	35	DQ022305|DQ084199|DQ084200|FJ588686|GQ153539|GQ153540|GQ153541|GQ153542|GQ153543|GQ153544|GQ153545|GQ153546|GQ153547|GQ153548|KC881005|KC881006|KF367457|KT444582|KY417142|KY417143|KY417145|KY417146|KY417147|KY417148|KY417149|KY417150|KY417151|MG772934|MK211375|MT040333|MT040334|MT040335|MT040336|MT072864|MT084071.1	missense	43740578_3	ORF1ab	GU280_gp01.p02.CDS_1	protein_coding	+	204L>204F	875C>T	0.3043478260869566	Bat	Pangolin	NA	Bat-Pangolin
NC_045512	896	G	T	37	DQ022305|DQ084199|DQ084200|DQ648857|FJ588686|GQ153539|GQ153540|GQ153541|GQ153542|GQ153543|GQ153544|GQ153545|GQ153546|GQ153547|GQ153548|JX993987|KC881005|KC881006|KF367457|KJ473814|KT444582|KU973692|KY417142|KY417143|KY417145|KY417146|KY417147|KY417148|KY417149|KY417150|KY417151|MK211375|MT040333|MT040334|MT040335|MT040336|MT072864	missense	43740578_1	ORF1ab	GU280_gp01.p01_1	protein_coding	+	211A>211S	896G>T	0.32173913043478264	Bat	Pangolin	NA	Bat-Pangolin
NC_045512	896	G	T	37	DQ022305|DQ084199|DQ084200|DQ648857|FJ588686|GQ153539|GQ153540|GQ153541|GQ153542|GQ153543|GQ153544|GQ153545|GQ153546|GQ153547|GQ153548|JX993987|KC881005|KC881006|KF367457|KJ473814|KT444582|KU973692|KY417142|KY417143|KY417145|KY417146|KY417147|KY417148|KY417149|KY417150|KY417151|MK211375|MT040333|MT040334|MT040335|MT040336|MT072864	missense	43740578_3	ORF1ab	GU280_gp01.p02.CDS_1	protein_coding	+	211A>211S	896G>T	0.32173913043478264	Bat	Pangolin	NA	Bat-Pangolin
NC_045512	896	G	T	37	DQ022305|DQ084199|DQ084200|DQ648857|FJ588686|GQ153539|GQ153540|GQ153541|GQ153542|GQ153543|GQ153544|GQ153545|GQ153546|GQ153547|GQ153548|JX993987|KC881005|KC881006|KF367457|KJ473814|KT444582|KU973692|KY417142|KY417143|KY417145|KY417146|KY417147|KY417148|KY417149|KY417150|KY417151|MK211375|MT040333|MT040334|MT040335|MT040336|MT072864	missense	43740578_1	ORF1ab	GU280_gp01.p01_1	protein_coding	+	211A>211S	896G>T	0.32173913043478264	Bat	Pangolin	NA	Bat-Pangolin
NC_045512	896	G	T	37	DQ022305|DQ084199|DQ084200|DQ648857|FJ588686|GQ153539|GQ153540|GQ153541|GQ153542|GQ153543|GQ153544|GQ153545|GQ153546|GQ153547|GQ153548|JX993987|KC881005|KC881006|KF367457|KJ473814|KT444582|KU973692|KY417142|KY417143|KY417145|KY417146|KY417147|KY417148|KY417149|KY417150|KY417151|MK211375|MT040333|MT040334|MT040335|MT040336|MT072864	missense	43740578_3	ORF1ab	GU280_gp01.p02.CDS_1	protein_coding	+	211A>211S	896G>T	0.32173913043478264	Bat	Pangolin	NA	Bat-Pangolin
NC_045512	896	G	T	37	DQ022305|DQ084199|DQ084200|DQ648857|FJ588686|GQ153539|GQ153540|GQ153541|GQ153542|GQ153543|GQ153544|GQ153545|GQ153546|GQ153547|GQ153548|JX993987|KC881005|KC881006|KF367457|KJ473814|KT444582|KU973692|KY417142|KY417143|KY417145|KY417146|KY417147|KY417148|KY417149|KY417150|KY417151|MK211375|MT040333|MT040334|MT040335|MT040336|MT072864	missense	43740578_1	ORF1ab	GU280_gp01.p01_1	protein_coding	+	211A>211S	896G>T	0.32173913043478264	Bat	Pangolin	NA	Bat-Pangolin
NC_045512	896	G	T	37	DQ022305|DQ084199|DQ084200|DQ648857|FJ588686|GQ153539|GQ153540|GQ153541|GQ153542|GQ153543|GQ153544|GQ153545|GQ153546|GQ153547|GQ153548|JX993987|KC881005|KC881006|KF367457|KJ473814|KT444582|KU973692|KY417142|KY417143|KY417145|KY417146|KY417147|KY417148|KY417149|KY417150|KY417151|MK211375|MT040333|MT040334|MT040335|MT040336|MT072864	missense	43740578_3	ORF1ab	GU280_gp01.p02.CDS_1	protein_coding	+	211A>211S	896G>T	0.32173913043478264	Bat	Pangolin	NA	Bat-Pangolin
NC_045512	896	G	T	37	DQ022305|DQ084199|DQ084200|DQ648857|FJ588686|GQ153539|GQ153540|GQ153541|GQ153542|GQ153543|GQ153544|GQ153545|GQ153546|GQ153547|GQ153548|JX993987|KC881005|KC881006|KF367457|KJ473814|KT444582|KU973692|KY417142|KY417143|KY417145|KY417146|KY417147|KY417148|KY417149|KY417150|KY417151|MK211375|MT040333|MT040334|MT040335|MT040336|MT072864	missense	43740578_1	ORF1ab	GU280_gp01.p01_1	protein_coding	+	211A>211S	896G>T	0.32173913043478264	Bat	Pangolin	NA	Bat-Pangolin
NC_045512	896	G	T	37	DQ022305|DQ084199|DQ084200|DQ648857|FJ588686|GQ153539|GQ153540|GQ153541|GQ153542|GQ153543|GQ153544|GQ153545|GQ153546|GQ153547|GQ153548|JX993987|KC881005|KC881006|KF367457|KJ473814|KT444582|KU973692|KY417142|KY417143|KY417145|KY417146|KY417147|KY417148|KY417149|KY417150|KY417151|MK211375|MT040333|MT040334|MT040335|MT040336|MT072864	missense	43740578_3	ORF1ab	GU280_gp01.p02.CDS_1	protein_coding	+	211A>211S	896G>T	0.32173913043478264	Bat	Pangolin	NA	Bat-Pangolin
NC_045512	896	G	T	37	DQ022305|DQ084199|DQ084200|DQ648857|FJ588686|GQ153539|GQ153540|GQ153541|GQ153542|GQ153543|GQ153544|GQ153545|GQ153546|GQ153547|GQ153548|JX993987|KC881005|KC881006|KF367457|KJ473814|KT444582|KU973692|KY417142|KY417143|KY417145|KY417146|KY417147|KY417148|KY417149|KY417150|KY417151|MK211375|MT040333|MT040334|MT040335|MT040336|MT072864	missense	43740578_1	ORF1ab	GU280_gp01.p01_1	protein_coding	+	211A>211S	896G>T	0.32173913043478264	Bat	Pangolin	NA	Bat-Pangolin
NC_045512	896	G	T	37	DQ022305|DQ084199|DQ084200|DQ648857|FJ588686|GQ153539|GQ153540|GQ153541|GQ153542|GQ153543|GQ153544|GQ153545|GQ153546|GQ153547|GQ153548|JX993987|KC881005|KC881006|KF367457|KJ473814|KT444582|KU973692|KY417142|KY417143|KY417145|KY417146|KY417147|KY417148|KY417149|KY417150|KY417151|MK211375|MT040333|MT040334|MT040335|MT040336|MT072864	missense	43740578_3	ORF1ab	GU280_gp01.p02.CDS_1	protein_coding	+	211A>211S	896G>T	0.32173913043478264	Bat	Pangolin	NA	Bat-Pangolin
NC_045512	896	G	T	37	DQ022305|DQ084199|DQ084200|DQ648857|FJ588686|GQ153539|GQ153540|GQ153541|GQ153542|GQ153543|GQ153544|GQ153545|GQ153546|GQ153547|GQ153548|JX993987|KC881005|KC881006|KF367457|KJ473814|KT444582|KU973692|KY417142|KY417143|KY417145|KY417146|KY417147|KY417148|KY417149|KY417150|KY417151|MK211375|MT040333|MT040334|MT040335|MT040336|MT072864	missense	43740578_1	ORF1ab	GU280_gp01.p01_1	protein_coding	+	211A>211S	896G>T	0.32173913043478264	Bat	Pangolin	NA	Bat-Pangolin
NC_045512	896	G	T	37	DQ022305|DQ084199|DQ084200|DQ648857|FJ588686|GQ153539|GQ153540|GQ153541|GQ153542|GQ153543|GQ153544|GQ153545|GQ153546|GQ153547|GQ153548|JX993987|KC881005|KC881006|KF367457|KJ473814|KT444582|KU973692|KY417142|KY417143|KY417145|KY417146|KY417147|KY417148|KY417149|KY417150|KY417151|MK211375|MT040333|MT040334|MT040335|MT040336|MT072864	missense	43740578_3	ORF1ab	GU280_gp01.p02.CDS_1	protein_coding	+	211A>211S	896G>T	0.32173913043478264	Bat	Pangolin	NA	Bat-Pangolin
NC_045512	896	G	T	37	DQ022305|DQ084199|DQ084200|DQ648857|FJ588686|GQ153539|GQ153540|GQ153541|GQ153542|GQ153543|GQ153544|GQ153545|GQ153546|GQ153547|GQ153548|JX993987|KC881005|KC881006|KF367457|KJ473814|KT444582|KU973692|KY417142|KY417143|KY417145|KY417146|KY417147|KY417148|KY417149|KY417150|KY417151|MK211375|MT040333|MT040334|MT040335|MT040336|MT072864	missense	43740578_1	ORF1ab	GU280_gp01.p01_1	protein_coding	+	211A>211S	896G>T	0.32173913043478264	Bat	Pangolin	NA	Bat-Pangolin
NC_045512	896	G	T	37	DQ022305|DQ084199|DQ084200|DQ648857|FJ588686|GQ153539|GQ153540|GQ153541|GQ153542|GQ153543|GQ153544|GQ153545|GQ153546|GQ153547|GQ153548|JX993987|KC881005|KC881006|KF367457|KJ473814|KT444582|KU973692|KY417142|KY417143|KY417145|KY417146|KY417147|KY417148|KY417149|KY417150|KY417151|MK211375|MT040333|MT040334|MT040335|MT040336|MT072864	missense	43740578_3	ORF1ab	GU280_gp01.p02.CDS_1	protein_coding	+	211A>211S	896G>T	0.32173913043478264	Bat	Pangolin	NA	Bat-Pangolin
NC_045512	905	A	T	5	MT040333|MT040334|MT040335|MT040336|MT072864	missense	43740578_1	ORF1ab	GU280_gp01.p01_1	protein_coding	+	214T>214S	905A>T	0.04347826086956523	NA	Pangolin	NA	Pangolin
NC_045512	905	A	T	5	MT040333|MT040334|MT040335|MT040336|MT072864	missense	43740578_3	ORF1ab	GU280_gp01.p02.CDS_1	protein_coding	+	214T>214S	905A>T	0.04347826086956523	NA	Pangolin	NA	Pangolin
NC_045512	905	A	T	5	MT040333|MT040334|MT040335|MT040336|MT072864	missense	43740578_1	ORF1ab	GU280_gp01.p01_1	protein_coding	+	214T>214S	905A>T	0.04347826086956523	NA	Pangolin	NA	Pangolin
NC_045512	905	A	T	5	MT040333|MT040334|MT040335|MT040336|MT072864	missense	43740578_3	ORF1ab	GU280_gp01.p02.CDS_1	protein_coding	+	214T>214S	905A>T	0.04347826086956523	NA	Pangolin	NA	Pangolin
NC_045512	905	A	T	5	MT040333|MT040334|MT040335|MT040336|MT072864	missense	43740578_1	ORF1ab	GU280_gp01.p01_1	protein_coding	+	214T>214S	905A>T	0.04347826086956523	NA	Pangolin	NA	Pangolin
NC_045512	905	A	T	5	MT040333|MT040334|MT040335|MT040336|MT072864	missense	43740578_3	ORF1ab	GU280_gp01.p02.CDS_1	protein_coding	+	214T>214S	905A>T	0.04347826086956523	NA	Pangolin	NA	Pangolin
NC_045512	905	A	T	5	MT040333|MT040334|MT040335|MT040336|MT072864	missense	43740578_1	ORF1ab	GU280_gp01.p01_1	protein_coding	+	214T>214S	905A>T	0.04347826086956523	NA	Pangolin	NA	Pangolin
NC_045512	905	A	T	5	MT040333|MT040334|MT040335|MT040336|MT072864	missense	43740578_3	ORF1ab	GU280_gp01.p02.CDS_1	protein_coding	+	214T>214S	905A>T	0.04347826086956523	NA	Pangolin	NA	Pangolin
NC_045512	905	A	T	5	MT040333|MT040334|MT040335|MT040336|MT072864	missense	43740578_1	ORF1ab	GU280_gp01.p01_1	protein_coding	+	214T>214S	905A>T	0.04347826086956523	NA	Pangolin	NA	Pangolin
NC_045512	905	A	T	5	MT040333|MT040334|MT040335|MT040336|MT072864	missense	43740578_3	ORF1ab	GU280_gp01.p02.CDS_1	protein_coding	+	214T>214S	905A>T	0.04347826086956523	NA	Pangolin	NA	Pangolin
NC_045512	905	A	T	5	MT040333|MT040334|MT040335|MT040336|MT072864	missense	43740578_1	ORF1ab	GU280_gp01.p01_1	protein_coding	+	214T>214S	905A>T	0.04347826086956523	NA	Pangolin	NA	Pangolin
NC_045512	905	A	T	5	MT040333|MT040334|MT040335|MT040336|MT072864	missense	43740578_3	ORF1ab	GU280_gp01.p02.CDS_1	protein_coding	+	214T>214S	905A>T	0.04347826086956523	NA	Pangolin	NA	Pangolin
NC_045512	905	A	T	5	MT040333|MT040334|MT040335|MT040336|MT072864	missense	43740578_1	ORF1ab	GU280_gp01.p01_1	protein_coding	+	214T>214S	905A>T	0.04347826086956523	NA	Pangolin	NA	Pangolin
NC_045512	905	A	T	5	MT040333|MT040334|MT040335|MT040336|MT072864	missense	43740578_3	ORF1ab	GU280_gp01.p02.CDS_1	protein_coding	+	214T>214S	905A>T	0.04347826086956523	NA	Pangolin	NA	Pangolin
NC_045512	927	T	A	31	DQ022305|DQ084199|DQ084200|DQ648857|FJ588686|GQ153539|GQ153540|GQ153541|GQ153542|GQ153543|GQ153544|GQ153545|GQ153546|GQ153547|GQ153548|JX993987|KC881005|KC881006|KF367457|KJ473814|KT444582|KY417142|KY417143|KY417145|KY417146|KY417147|KY417148|KY417149|KY417150|KY417151|MK211375	missense	43740578_1	ORF1ab	GU280_gp01.p01_1	protein_coding	+	221F>221Y	927T>A	0.26956521739130446	Bat	NA	NA	Bat
NC_045512	927	T	A	31	DQ022305|DQ084199|DQ084200|DQ648857|FJ588686|GQ153539|GQ153540|GQ153541|GQ153542|GQ153543|GQ153544|GQ153545|GQ153546|GQ153547|GQ153548|JX993987|KC881005|KC881006|KF367457|KJ473814|KT444582|KY417142|KY417143|KY417145|KY417146|KY417147|KY417148|KY417149|KY417150|KY417151|MK211375	missense	43740578_3	ORF1ab	GU280_gp01.p02.CDS_1	protein_coding	+	221F>221Y	927T>A	0.26956521739130446	Bat	NA	NA	Bat
NC_045512	927	T	A	31	DQ022305|DQ084199|DQ084200|DQ648857|FJ588686|GQ153539|GQ153540|GQ153541|GQ153542|GQ153543|GQ153544|GQ153545|GQ153546|GQ153547|GQ153548|JX993987|KC881005|KC881006|KF367457|KJ473814|KT444582|KY417142|KY417143|KY417145|KY417146|KY417147|KY417148|KY417149|KY417150|KY417151|MK211375	missense	43740578_1	ORF1ab	GU280_gp01.p01_1	protein_coding	+	221F>221Y	927T>A	0.26956521739130446	Bat	NA	NA	Bat
NC_045512	927	T	A	31	DQ022305|DQ084199|DQ084200|DQ648857|FJ588686|GQ153539|GQ153540|GQ153541|GQ153542|GQ153543|GQ153544|GQ153545|GQ153546|GQ153547|GQ153548|JX993987|KC881005|KC881006|KF367457|KJ473814|KT444582|KY417142|KY417143|KY417145|KY417146|KY417147|KY417148|KY417149|KY417150|KY417151|MK211375	missense	43740578_3	ORF1ab	GU280_gp01.p02.CDS_1	protein_coding	+	221F>221Y	927T>A	0.26956521739130446	Bat	NA	NA	Bat
NC_045512	927	T	A	31	DQ022305|DQ084199|DQ084200|DQ648857|FJ588686|GQ153539|GQ153540|GQ153541|GQ153542|GQ153543|GQ153544|GQ153545|GQ153546|GQ153547|GQ153548|JX993987|KC881005|KC881006|KF367457|KJ473814|KT444582|KY417142|KY417143|KY417145|KY417146|KY417147|KY417148|KY417149|KY417150|KY417151|MK211375	missense	43740578_1	ORF1ab	GU280_gp01.p01_1	protein_coding	+	221F>221Y	927T>A	0.26956521739130446	Bat	NA	NA	Bat
NC_045512	927	T	A	31	DQ022305|DQ084199|DQ084200|DQ648857|FJ588686|GQ153539|GQ153540|GQ153541|GQ153542|GQ153543|GQ153544|GQ153545|GQ153546|GQ153547|GQ153548|JX993987|KC881005|KC881006|KF367457|KJ473814|KT444582|KY417142|KY417143|KY417145|KY417146|KY417147|KY417148|KY417149|KY417150|KY417151|MK211375	missense	43740578_3	ORF1ab	GU280_gp01.p02.CDS_1	protein_coding	+	221F>221Y	927T>A	0.26956521739130446	Bat	NA	NA	Bat
NC_045512	927	T	A	31	DQ022305|DQ084199|DQ084200|DQ648857|FJ588686|GQ153539|GQ153540|GQ153541|GQ153542|GQ153543|GQ153544|GQ153545|GQ153546|GQ153547|GQ153548|JX993987|KC881005|KC881006|KF367457|KJ473814|KT444582|KY417142|KY417143|KY417145|KY417146|KY417147|KY417148|KY417149|KY417150|KY417151|MK211375	missense	43740578_1	ORF1ab	GU280_gp01.p01_1	protein_coding	+	221F>221Y	927T>A	0.26956521739130446	Bat	NA	NA	Bat
NC_045512	927	T	A	31	DQ022305|DQ084199|DQ084200|DQ648857|FJ588686|GQ153539|GQ153540|GQ153541|GQ153542|GQ153543|GQ153544|GQ153545|GQ153546|GQ153547|GQ153548|JX993987|KC881005|KC881006|KF367457|KJ473814|KT444582|KY417142|KY417143|KY417145|KY417146|KY417147|KY417148|KY417149|KY417150|KY417151|MK211375	missense	43740578_3	ORF1ab	GU280_gp01.p02.CDS_1	protein_coding	+	221F>221Y	927T>A	0.26956521739130446	Bat	NA	NA	Bat
NC_045512	927	T	A	31	DQ022305|DQ084199|DQ084200|DQ648857|FJ588686|GQ153539|GQ153540|GQ153541|GQ153542|GQ153543|GQ153544|GQ153545|GQ153546|GQ153547|GQ153548|JX993987|KC881005|KC881006|KF367457|KJ473814|KT444582|KY417142|KY417143|KY417145|KY417146|KY417147|KY417148|KY417149|KY417150|KY417151|MK211375	missense	43740578_1	ORF1ab	GU280_gp01.p01_1	protein_coding	+	221F>221Y	927T>A	0.26956521739130446	Bat	NA	NA	Bat
NC_045512	927	T	A	31	DQ022305|DQ084199|DQ084200|DQ648857|FJ588686|GQ153539|GQ153540|GQ153541|GQ153542|GQ153543|GQ153544|GQ153545|GQ153546|GQ153547|GQ153548|JX993987|KC881005|KC881006|KF367457|KJ473814|KT444582|KY417142|KY417143|KY417145|KY417146|KY417147|KY417148|KY417149|KY417150|KY417151|MK211375	missense	43740578_3	ORF1ab	GU280_gp01.p02.CDS_1	protein_coding	+	221F>221Y	927T>A	0.26956521739130446	Bat	NA	NA	Bat
NC_045512	927	T	A	31	DQ022305|DQ084199|DQ084200|DQ648857|FJ588686|GQ153539|GQ153540|GQ153541|GQ153542|GQ153543|GQ153544|GQ153545|GQ153546|GQ153547|GQ153548|JX993987|KC881005|KC881006|KF367457|KJ473814|KT444582|KY417142|KY417143|KY417145|KY417146|KY417147|KY417148|KY417149|KY417150|KY417151|MK211375	missense	43740578_1	ORF1ab	GU280_gp01.p01_1	protein_coding	+	221F>221Y	927T>A	0.26956521739130446	Bat	NA	NA	Bat
NC_045512	927	T	A	31	DQ022305|DQ084199|DQ084200|DQ648857|FJ588686|GQ153539|GQ153540|GQ153541|GQ153542|GQ153543|GQ153544|GQ153545|GQ153546|GQ153547|GQ153548|JX993987|KC881005|KC881006|KF367457|KJ473814|KT444582|KY417142|KY417143|KY417145|KY417146|KY417147|KY417148|KY417149|KY417150|KY417151|MK211375	missense	43740578_3	ORF1ab	GU280_gp01.p02.CDS_1	protein_coding	+	221F>221Y	927T>A	0.26956521739130446	Bat	NA	NA	Bat
NC_045512	927	T	A	31	DQ022305|DQ084199|DQ084200|DQ648857|FJ588686|GQ153539|GQ153540|GQ153541|GQ153542|GQ153543|GQ153544|GQ153545|GQ153546|GQ153547|GQ153548|JX993987|KC881005|KC881006|KF367457|KJ473814|KT444582|KY417142|KY417143|KY417145|KY417146|KY417147|KY417148|KY417149|KY417150|KY417151|MK211375	missense	43740578_1	ORF1ab	GU280_gp01.p01_1	protein_coding	+	221F>221Y	927T>A	0.26956521739130446	Bat	NA	NA	Bat
NC_045512	927	T	A	31	DQ022305|DQ084199|DQ084200|DQ648857|FJ588686|GQ153539|GQ153540|GQ153541|GQ153542|GQ153543|GQ153544|GQ153545|GQ153546|GQ153547|GQ153548|JX993987|KC881005|KC881006|KF367457|KJ473814|KT444582|KY417142|KY417143|KY417145|KY417146|KY417147|KY417148|KY417149|KY417150|KY417151|MK211375	missense	43740578_3	ORF1ab	GU280_gp01.p02.CDS_1	protein_coding	+	221F>221Y	927T>A	0.26956521739130446	Bat	NA	NA	Bat
NC_045512	934	C	G	30	DQ022305|DQ084199|DQ084200|DQ648857|FJ588686|GQ153539|GQ153540|GQ153541|GQ153544|GQ153545|GQ153546|GQ153547|GQ153548|JX993987|KC881005|KC881006|KF367457|KJ473814|KT444582|KU973692|KY417142|KY417143|KY417145|KY417146|KY417147|KY417148|KY417149|KY417150|KY417151|MK211375	missense	43740578_1	ORF1ab	GU280_gp01.p01_1	protein_coding	+	223D>223E	934C>G	0.26086956521739135	Bat	NA	NA	Bat
NC_045512	934	C	G	30	DQ022305|DQ084199|DQ084200|DQ648857|FJ588686|GQ153539|GQ153540|GQ153541|GQ153544|GQ153545|GQ153546|GQ153547|GQ153548|JX993987|KC881005|KC881006|KF367457|KJ473814|KT444582|KU973692|KY417142|KY417143|KY417145|KY417146|KY417147|KY417148|KY417149|KY417150|KY417151|MK211375	missense	43740578_3	ORF1ab	GU280_gp01.p02.CDS_1	protein_coding	+	223D>223E	934C>G	0.26086956521739135	Bat	NA	NA	Bat
NC_045512	934	C	G	30	DQ022305|DQ084199|DQ084200|DQ648857|FJ588686|GQ153539|GQ153540|GQ153541|GQ153544|GQ153545|GQ153546|GQ153547|GQ153548|JX993987|KC881005|KC881006|KF367457|KJ473814|KT444582|KU973692|KY417142|KY417143|KY417145|KY417146|KY417147|KY417148|KY417149|KY417150|KY417151|MK211375	missense	43740578_1	ORF1ab	GU280_gp01.p01_1	protein_coding	+	223D>223E	934C>G	0.26086956521739135	Bat	NA	NA	Bat
NC_045512	934	C	G	30	DQ022305|DQ084199|DQ084200|DQ648857|FJ588686|GQ153539|GQ153540|GQ153541|GQ153544|GQ153545|GQ153546|GQ153547|GQ153548|JX993987|KC881005|KC881006|KF367457|KJ473814|KT444582|KU973692|KY417142|KY417143|KY417145|KY417146|KY417147|KY417148|KY417149|KY417150|KY417151|MK211375	missense	43740578_3	ORF1ab	GU280_gp01.p02.CDS_1	protein_coding	+	223D>223E	934C>G	0.26086956521739135	Bat	NA	NA	Bat
NC_045512	934	C	G	30	DQ022305|DQ084199|DQ084200|DQ648857|FJ588686|GQ153539|GQ153540|GQ153541|GQ153544|GQ153545|GQ153546|GQ153547|GQ153548|JX993987|KC881005|KC881006|KF367457|KJ473814|KT444582|KU973692|KY417142|KY417143|KY417145|KY417146|KY417147|KY417148|KY417149|KY417150|KY417151|MK211375	missense	43740578_1	ORF1ab	GU280_gp01.p01_1	protein_coding	+	223D>223E	934C>G	0.26086956521739135	Bat	NA	NA	Bat
NC_045512	934	C	G	30	DQ022305|DQ084199|DQ084200|DQ648857|FJ588686|GQ153539|GQ153540|GQ153541|GQ153544|GQ153545|GQ153546|GQ153547|GQ153548|JX993987|KC881005|KC881006|KF367457|KJ473814|KT444582|KU973692|KY417142|KY417143|KY417145|KY417146|KY417147|KY417148|KY417149|KY417150|KY417151|MK211375	missense	43740578_3	ORF1ab	GU280_gp01.p02.CDS_1	protein_coding	+	223D>223E	934C>G	0.26086956521739135	Bat	NA	NA	Bat
NC_045512	934	C	G	30	DQ022305|DQ084199|DQ084200|DQ648857|FJ588686|GQ153539|GQ153540|GQ153541|GQ153544|GQ153545|GQ153546|GQ153547|GQ153548|JX993987|KC881005|KC881006|KF367457|KJ473814|KT444582|KU973692|KY417142|KY417143|KY417145|KY417146|KY417147|KY417148|KY417149|KY417150|KY417151|MK211375	missense	43740578_1	ORF1ab	GU280_gp01.p01_1	protein_coding	+	223D>223E	934C>G	0.26086956521739135	Bat	NA	NA	Bat
NC_045512	934	C	G	30	DQ022305|DQ084199|DQ084200|DQ648857|FJ588686|GQ153539|GQ153540|GQ153541|GQ153544|GQ153545|GQ153546|GQ153547|GQ153548|JX993987|KC881005|KC881006|KF367457|KJ473814|KT444582|KU973692|KY417142|KY417143|KY417145|KY417146|KY417147|KY417148|KY417149|KY417150|KY417151|MK211375	missense	43740578_3	ORF1ab	GU280_gp01.p02.CDS_1	protein_coding	+	223D>223E	934C>G	0.26086956521739135	Bat	NA	NA	Bat
NC_045512	934	C	G	30	DQ022305|DQ084199|DQ084200|DQ648857|FJ588686|GQ153539|GQ153540|GQ153541|GQ153544|GQ153545|GQ153546|GQ153547|GQ153548|JX993987|KC881005|KC881006|KF367457|KJ473814|KT444582|KU973692|KY417142|KY417143|KY417145|KY417146|KY417147|KY417148|KY417149|KY417150|KY417151|MK211375	missense	43740578_1	ORF1ab	GU280_gp01.p01_1	protein_coding	+	223D>223E	934C>G	0.26086956521739135	Bat	NA	NA	Bat
NC_045512	934	C	G	30	DQ022305|DQ084199|DQ084200|DQ648857|FJ588686|GQ153539|GQ153540|GQ153541|GQ153544|GQ153545|GQ153546|GQ153547|GQ153548|JX993987|KC881005|KC881006|KF367457|KJ473814|KT444582|KU973692|KY417142|KY417143|KY417145|KY417146|KY417147|KY417148|KY417149|KY417150|KY417151|MK211375	missense	43740578_3	ORF1ab	GU280_gp01.p02.CDS_1	protein_coding	+	223D>223E	934C>G	0.26086956521739135	Bat	NA	NA	Bat
NC_045512	934	C	G	30	DQ022305|DQ084199|DQ084200|DQ648857|FJ588686|GQ153539|GQ153540|GQ153541|GQ153544|GQ153545|GQ153546|GQ153547|GQ153548|JX993987|KC881005|KC881006|KF367457|KJ473814|KT444582|KU973692|KY417142|KY417143|KY417145|KY417146|KY417147|KY417148|KY417149|KY417150|KY417151|MK211375	missense	43740578_1	ORF1ab	GU280_gp01.p01_1	protein_coding	+	223D>223E	934C>G	0.26086956521739135	Bat	NA	NA	Bat
NC_045512	934	C	G	30	DQ022305|DQ084199|DQ084200|DQ648857|FJ588686|GQ153539|GQ153540|GQ153541|GQ153544|GQ153545|GQ153546|GQ153547|GQ153548|JX993987|KC881005|KC881006|KF367457|KJ473814|KT444582|KU973692|KY417142|KY417143|KY417145|KY417146|KY417147|KY417148|KY417149|KY417150|KY417151|MK211375	missense	43740578_3	ORF1ab	GU280_gp01.p02.CDS_1	protein_coding	+	223D>223E	934C>G	0.26086956521739135	Bat	NA	NA	Bat
NC_045512	934	C	G	30	DQ022305|DQ084199|DQ084200|DQ648857|FJ588686|GQ153539|GQ153540|GQ153541|GQ153544|GQ153545|GQ153546|GQ153547|GQ153548|JX993987|KC881005|KC881006|KF367457|KJ473814|KT444582|KU973692|KY417142|KY417143|KY417145|KY417146|KY417147|KY417148|KY417149|KY417150|KY417151|MK211375	missense	43740578_1	ORF1ab	GU280_gp01.p01_1	protein_coding	+	223D>223E	934C>G	0.26086956521739135	Bat	NA	NA	Bat
NC_045512	934	C	G	30	DQ022305|DQ084199|DQ084200|DQ648857|FJ588686|GQ153539|GQ153540|GQ153541|GQ153544|GQ153545|GQ153546|GQ153547|GQ153548|JX993987|KC881005|KC881006|KF367457|KJ473814|KT444582|KU973692|KY417142|KY417143|KY417145|KY417146|KY417147|KY417148|KY417149|KY417150|KY417151|MK211375	missense	43740578_3	ORF1ab	GU280_gp01.p02.CDS_1	protein_coding	+	223D>223E	934C>G	0.26086956521739135	Bat	NA	NA	Bat
NC_045512	934	C	A	2	GQ153542|GQ153543	missense	43740578_1	ORF1ab	GU280_gp01.p01_1	protein_coding	+	223D>223E	934C>A	0.017391304347826094	Bat	NA	NA	Bat
NC_045512	934	C	A	2	GQ153542|GQ153543	missense	43740578_3	ORF1ab	GU280_gp01.p02.CDS_1	protein_coding	+	223D>223E	934C>A	0.017391304347826094	Bat	NA	NA	Bat
NC_045512	934	C	A	2	GQ153542|GQ153543	missense	43740578_1	ORF1ab	GU280_gp01.p01_1	protein_coding	+	223D>223E	934C>A	0.017391304347826094	Bat	NA	NA	Bat
NC_045512	934	C	A	2	GQ153542|GQ153543	missense	43740578_3	ORF1ab	GU280_gp01.p02.CDS_1	protein_coding	+	223D>223E	934C>A	0.017391304347826094	Bat	NA	NA	Bat
NC_045512	934	C	A	2	GQ153542|GQ153543	missense	43740578_1	ORF1ab	GU280_gp01.p01_1	protein_coding	+	223D>223E	934C>A	0.017391304347826094	Bat	NA	NA	Bat
NC_045512	934	C	A	2	GQ153542|GQ153543	missense	43740578_3	ORF1ab	GU280_gp01.p02.CDS_1	protein_coding	+	223D>223E	934C>A	0.017391304347826094	Bat	NA	NA	Bat
NC_045512	934	C	A	2	GQ153542|GQ153543	missense	43740578_1	ORF1ab	GU280_gp01.p01_1	protein_coding	+	223D>223E	934C>A	0.017391304347826094	Bat	NA	NA	Bat
NC_045512	934	C	A	2	GQ153542|GQ153543	missense	43740578_3	ORF1ab	GU280_gp01.p02.CDS_1	protein_coding	+	223D>223E	934C>A	0.017391304347826094	Bat	NA	NA	Bat
NC_045512	934	C	A	2	GQ153542|GQ153543	missense	43740578_1	ORF1ab	GU280_gp01.p01_1	protein_coding	+	223D>223E	934C>A	0.017391304347826094	Bat	NA	NA	Bat
NC_045512	934	C	A	2	GQ153542|GQ153543	missense	43740578_3	ORF1ab	GU280_gp01.p02.CDS_1	protein_coding	+	223D>223E	934C>A	0.017391304347826094	Bat	NA	NA	Bat
NC_045512	934	C	A	2	GQ153542|GQ153543	missense	43740578_1	ORF1ab	GU280_gp01.p01_1	protein_coding	+	223D>223E	934C>A	0.017391304347826094	Bat	NA	NA	Bat
NC_045512	934	C	A	2	GQ153542|GQ153543	missense	43740578_3	ORF1ab	GU280_gp01.p02.CDS_1	protein_coding	+	223D>223E	934C>A	0.017391304347826094	Bat	NA	NA	Bat
NC_045512	934	C	A	2	GQ153542|GQ153543	missense	43740578_1	ORF1ab	GU280_gp01.p01_1	protein_coding	+	223D>223E	934C>A	0.017391304347826094	Bat	NA	NA	Bat
NC_045512	934	C	A	2	GQ153542|GQ153543	missense	43740578_3	ORF1ab	GU280_gp01.p02.CDS_1	protein_coding	+	223D>223E	934C>A	0.017391304347826094	Bat	NA	NA	Bat
NC_045512	964	A	C	15	FJ588686|KC881005|KC881006|KF367457|KT444582|KY417142|KY417143|KY417145|KY417146|KY417147|KY417148|KY417149|KY417150|KY417151|MK211375	missense	43740578_1	ORF1ab	GU280_gp01.p01_1	protein_coding	+	233E>233D	964A>C	0.13043478260869568	Bat	NA	NA	Bat
NC_045512	964	A	C	15	FJ588686|KC881005|KC881006|KF367457|KT444582|KY417142|KY417143|KY417145|KY417146|KY417147|KY417148|KY417149|KY417150|KY417151|MK211375	missense	43740578_3	ORF1ab	GU280_gp01.p02.CDS_1	protein_coding	+	233E>233D	964A>C	0.13043478260869568	Bat	NA	NA	Bat
NC_045512	964	A	C	15	FJ588686|KC881005|KC881006|KF367457|KT444582|KY417142|KY417143|KY417145|KY417146|KY417147|KY417148|KY417149|KY417150|KY417151|MK211375	missense	43740578_1	ORF1ab	GU280_gp01.p01_1	protein_coding	+	233E>233D	964A>C	0.13043478260869568	Bat	NA	NA	Bat
NC_045512	964	A	C	15	FJ588686|KC881005|KC881006|KF367457|KT444582|KY417142|KY417143|KY417145|KY417146|KY417147|KY417148|KY417149|KY417150|KY417151|MK211375	missense	43740578_3	ORF1ab	GU280_gp01.p02.CDS_1	protein_coding	+	233E>233D	964A>C	0.13043478260869568	Bat	NA	NA	Bat
NC_045512	964	A	C	15	FJ588686|KC881005|KC881006|KF367457|KT444582|KY417142|KY417143|KY417145|KY417146|KY417147|KY417148|KY417149|KY417150|KY417151|MK211375	missense	43740578_1	ORF1ab	GU280_gp01.p01_1	protein_coding	+	233E>233D	964A>C	0.13043478260869568	Bat	NA	NA	Bat
NC_045512	964	A	C	15	FJ588686|KC881005|KC881006|KF367457|KT444582|KY417142|KY417143|KY417145|KY417146|KY417147|KY417148|KY417149|KY417150|KY417151|MK211375	missense	43740578_3	ORF1ab	GU280_gp01.p02.CDS_1	protein_coding	+	233E>233D	964A>C	0.13043478260869568	Bat	NA	NA	Bat
NC_045512	964	A	C	15	FJ588686|KC881005|KC881006|KF367457|KT444582|KY417142|KY417143|KY417145|KY417146|KY417147|KY417148|KY417149|KY417150|KY417151|MK211375	missense	43740578_1	ORF1ab	GU280_gp01.p01_1	protein_coding	+	233E>233D	964A>C	0.13043478260869568	Bat	NA	NA	Bat
NC_045512	964	A	C	15	FJ588686|KC881005|KC881006|KF367457|KT444582|KY417142|KY417143|KY417145|KY417146|KY417147|KY417148|KY417149|KY417150|KY417151|MK211375	missense	43740578_3	ORF1ab	GU280_gp01.p02.CDS_1	protein_coding	+	233E>233D	964A>C	0.13043478260869568	Bat	NA	NA	Bat
NC_045512	964	A	C	15	FJ588686|KC881005|KC881006|KF367457|KT444582|KY417142|KY417143|KY417145|KY417146|KY417147|KY417148|KY417149|KY417150|KY417151|MK211375	missense	43740578_1	ORF1ab	GU280_gp01.p01_1	protein_coding	+	233E>233D	964A>C	0.13043478260869568	Bat	NA	NA	Bat
NC_045512	964	A	C	15	FJ588686|KC881005|KC881006|KF367457|KT444582|KY417142|KY417143|KY417145|KY417146|KY417147|KY417148|KY417149|KY417150|KY417151|MK211375	missense	43740578_3	ORF1ab	GU280_gp01.p02.CDS_1	protein_coding	+	233E>233D	964A>C	0.13043478260869568	Bat	NA	NA	Bat
NC_045512	964	A	C	15	FJ588686|KC881005|KC881006|KF367457|KT444582|KY417142|KY417143|KY417145|KY417146|KY417147|KY417148|KY417149|KY417150|KY417151|MK211375	missense	43740578_1	ORF1ab	GU280_gp01.p01_1	protein_coding	+	233E>233D	964A>C	0.13043478260869568	Bat	NA	NA	Bat
NC_045512	964	A	C	15	FJ588686|KC881005|KC881006|KF367457|KT444582|KY417142|KY417143|KY417145|KY417146|KY417147|KY417148|KY417149|KY417150|KY417151|MK211375	missense	43740578_3	ORF1ab	GU280_gp01.p02.CDS_1	protein_coding	+	233E>233D	964A>C	0.13043478260869568	Bat	NA	NA	Bat
NC_045512	964	A	C	15	FJ588686|KC881005|KC881006|KF367457|KT444582|KY417142|KY417143|KY417145|KY417146|KY417147|KY417148|KY417149|KY417150|KY417151|MK211375	missense	43740578_1	ORF1ab	GU280_gp01.p01_1	protein_coding	+	233E>233D	964A>C	0.13043478260869568	Bat	NA	NA	Bat
NC_045512	964	A	C	15	FJ588686|KC881005|KC881006|KF367457|KT444582|KY417142|KY417143|KY417145|KY417146|KY417147|KY417148|KY417149|KY417150|KY417151|MK211375	missense	43740578_3	ORF1ab	GU280_gp01.p02.CDS_1	protein_coding	+	233E>233D	964A>C	0.13043478260869568	Bat	NA	NA	Bat
NC_045512	977	A	G	6	KC881006|KF367457|KY417142|KY417146|KY417147|KY417151	missense	43740578_1	ORF1ab	GU280_gp01.p01_1	protein_coding	+	238I>238V	977A>G	0.05217391304347828	Bat	NA	NA	Bat
NC_045512	977	A	G	6	KC881006|KF367457|KY417142|KY417146|KY417147|KY417151	missense	43740578_3	ORF1ab	GU280_gp01.p02.CDS_1	protein_coding	+	238I>238V	977A>G	0.05217391304347828	Bat	NA	NA	Bat
NC_045512	977	A	G	6	KC881006|KF367457|KY417142|KY417146|KY417147|KY417151	missense	43740578_1	ORF1ab	GU280_gp01.p01_1	protein_coding	+	238I>238V	977A>G	0.05217391304347828	Bat	NA	NA	Bat
NC_045512	977	A	G	6	KC881006|KF367457|KY417142|KY417146|KY417147|KY417151	missense	43740578_3	ORF1ab	GU280_gp01.p02.CDS_1	protein_coding	+	238I>238V	977A>G	0.05217391304347828	Bat	NA	NA	Bat
NC_045512	977	A	G	6	KC881006|KF367457|KY417142|KY417146|KY417147|KY417151	missense	43740578_1	ORF1ab	GU280_gp01.p01_1	protein_coding	+	238I>238V	977A>G	0.05217391304347828	Bat	NA	NA	Bat
NC_045512	977	A	G	6	KC881006|KF367457|KY417142|KY417146|KY417147|KY417151	missense	43740578_3	ORF1ab	GU280_gp01.p02.CDS_1	protein_coding	+	238I>238V	977A>G	0.05217391304347828	Bat	NA	NA	Bat
NC_045512	977	A	G	6	KC881006|KF367457|KY417142|KY417146|KY417147|KY417151	missense	43740578_1	ORF1ab	GU280_gp01.p01_1	protein_coding	+	238I>238V	977A>G	0.05217391304347828	Bat	NA	NA	Bat
NC_045512	977	A	G	6	KC881006|KF367457|KY417142|KY417146|KY417147|KY417151	missense	43740578_3	ORF1ab	GU280_gp01.p02.CDS_1	protein_coding	+	238I>238V	977A>G	0.05217391304347828	Bat	NA	NA	Bat
NC_045512	977	A	G	6	KC881006|KF367457|KY417142|KY417146|KY417147|KY417151	missense	43740578_1	ORF1ab	GU280_gp01.p01_1	protein_coding	+	238I>238V	977A>G	0.05217391304347828	Bat	NA	NA	Bat
NC_045512	977	A	G	6	KC881006|KF367457|KY417142|KY417146|KY417147|KY417151	missense	43740578_3	ORF1ab	GU280_gp01.p02.CDS_1	protein_coding	+	238I>238V	977A>G	0.05217391304347828	Bat	NA	NA	Bat
NC_045512	977	A	G	6	KC881006|KF367457|KY417142|KY417146|KY417147|KY417151	missense	43740578_1	ORF1ab	GU280_gp01.p01_1	protein_coding	+	238I>238V	977A>G	0.05217391304347828	Bat	NA	NA	Bat
NC_045512	977	A	G	6	KC881006|KF367457|KY417142|KY417146|KY417147|KY417151	missense	43740578_3	ORF1ab	GU280_gp01.p02.CDS_1	protein_coding	+	238I>238V	977A>G	0.05217391304347828	Bat	NA	NA	Bat
NC_045512	977	A	G	6	KC881006|KF367457|KY417142|KY417146|KY417147|KY417151	missense	43740578_1	ORF1ab	GU280_gp01.p01_1	protein_coding	+	238I>238V	977A>G	0.05217391304347828	Bat	NA	NA	Bat
NC_045512	977	A	G	6	KC881006|KF367457|KY417142|KY417146|KY417147|KY417151	missense	43740578_3	ORF1ab	GU280_gp01.p02.CDS_1	protein_coding	+	238I>238V	977A>G	0.05217391304347828	Bat	NA	NA	Bat
NC_045512	981	C	T	22	DQ022305|DQ084199|DQ084200|DQ648857|GQ153539|GQ153540|GQ153541|GQ153542|GQ153543|GQ153544|GQ153545|GQ153546|GQ153547|GQ153548|JX993987|KJ473814|MT040333|MT040334|MT040335|MT040336|MT072864|MT072865.1	missense	43740578_1	ORF1ab	GU280_gp01.p01_1	protein_coding	+	239A>239V	981C>T	0.19130434782608702	Bat	Pangolin	NA	Bat-Pangolin
NC_045512	981	C	T	22	DQ022305|DQ084199|DQ084200|DQ648857|GQ153539|GQ153540|GQ153541|GQ153542|GQ153543|GQ153544|GQ153545|GQ153546|GQ153547|GQ153548|JX993987|KJ473814|MT040333|MT040334|MT040335|MT040336|MT072864|MT072865.1	missense	43740578_3	ORF1ab	GU280_gp01.p02.CDS_1	protein_coding	+	239A>239V	981C>T	0.19130434782608702	Bat	Pangolin	NA	Bat-Pangolin
NC_045512	981	C	T	22	DQ022305|DQ084199|DQ084200|DQ648857|GQ153539|GQ153540|GQ153541|GQ153542|GQ153543|GQ153544|GQ153545|GQ153546|GQ153547|GQ153548|JX993987|KJ473814|MT040333|MT040334|MT040335|MT040336|MT072864|MT072865.1	missense	43740578_1	ORF1ab	GU280_gp01.p01_1	protein_coding	+	239A>239V	981C>T	0.19130434782608702	Bat	Pangolin	NA	Bat-Pangolin
NC_045512	981	C	T	22	DQ022305|DQ084199|DQ084200|DQ648857|GQ153539|GQ153540|GQ153541|GQ153542|GQ153543|GQ153544|GQ153545|GQ153546|GQ153547|GQ153548|JX993987|KJ473814|MT040333|MT040334|MT040335|MT040336|MT072864|MT072865.1	missense	43740578_3	ORF1ab	GU280_gp01.p02.CDS_1	protein_coding	+	239A>239V	981C>T	0.19130434782608702	Bat	Pangolin	NA	Bat-Pangolin
NC_045512	981	C	T	22	DQ022305|DQ084199|DQ084200|DQ648857|GQ153539|GQ153540|GQ153541|GQ153542|GQ153543|GQ153544|GQ153545|GQ153546|GQ153547|GQ153548|JX993987|KJ473814|MT040333|MT040334|MT040335|MT040336|MT072864|MT072865.1	missense	43740578_1	ORF1ab	GU280_gp01.p01_1	protein_coding	+	239A>239V	981C>T	0.19130434782608702	Bat	Pangolin	NA	Bat-Pangolin
NC_045512	981	C	T	22	DQ022305|DQ084199|DQ084200|DQ648857|GQ153539|GQ153540|GQ153541|GQ153542|GQ153543|GQ153544|GQ153545|GQ153546|GQ153547|GQ153548|JX993987|KJ473814|MT040333|MT040334|MT040335|MT040336|MT072864|MT072865.1	missense	43740578_3	ORF1ab	GU280_gp01.p02.CDS_1	protein_coding	+	239A>239V	981C>T	0.19130434782608702	Bat	Pangolin	NA	Bat-Pangolin
NC_045512	981	C	T	22	DQ022305|DQ084199|DQ084200|DQ648857|GQ153539|GQ153540|GQ153541|GQ153542|GQ153543|GQ153544|GQ153545|GQ153546|GQ153547|GQ153548|JX993987|KJ473814|MT040333|MT040334|MT040335|MT040336|MT072864|MT072865.1	missense	43740578_1	ORF1ab	GU280_gp01.p01_1	protein_coding	+	239A>239V	981C>T	0.19130434782608702	Bat	Pangolin	NA	Bat-Pangolin
NC_045512	981	C	T	22	DQ022305|DQ084199|DQ084200|DQ648857|GQ153539|GQ153540|GQ153541|GQ153542|GQ153543|GQ153544|GQ153545|GQ153546|GQ153547|GQ153548|JX993987|KJ473814|MT040333|MT040334|MT040335|MT040336|MT072864|MT072865.1	missense	43740578_3	ORF1ab	GU280_gp01.p02.CDS_1	protein_coding	+	239A>239V	981C>T	0.19130434782608702	Bat	Pangolin	NA	Bat-Pangolin
NC_045512	981	C	T	22	DQ022305|DQ084199|DQ084200|DQ648857|GQ153539|GQ153540|GQ153541|GQ153542|GQ153543|GQ153544|GQ153545|GQ153546|GQ153547|GQ153548|JX993987|KJ473814|MT040333|MT040334|MT040335|MT040336|MT072864|MT072865.1	missense	43740578_1	ORF1ab	GU280_gp01.p01_1	protein_coding	+	239A>239V	981C>T	0.19130434782608702	Bat	Pangolin	NA	Bat-Pangolin
NC_045512	981	C	T	22	DQ022305|DQ084199|DQ084200|DQ648857|GQ153539|GQ153540|GQ153541|GQ153542|GQ153543|GQ153544|GQ153545|GQ153546|GQ153547|GQ153548|JX993987|KJ473814|MT040333|MT040334|MT040335|MT040336|MT072864|MT072865.1	missense	43740578_3	ORF1ab	GU280_gp01.p02.CDS_1	protein_coding	+	239A>239V	981C>T	0.19130434782608702	Bat	Pangolin	NA	Bat-Pangolin
NC_045512	981	C	T	22	DQ022305|DQ084199|DQ084200|DQ648857|GQ153539|GQ153540|GQ153541|GQ153542|GQ153543|GQ153544|GQ153545|GQ153546|GQ153547|GQ153548|JX993987|KJ473814|MT040333|MT040334|MT040335|MT040336|MT072864|MT072865.1	missense	43740578_1	ORF1ab	GU280_gp01.p01_1	protein_coding	+	239A>239V	981C>T	0.19130434782608702	Bat	Pangolin	NA	Bat-Pangolin
NC_045512	981	C	T	22	DQ022305|DQ084199|DQ084200|DQ648857|GQ153539|GQ153540|GQ153541|GQ153542|GQ153543|GQ153544|GQ153545|GQ153546|GQ153547|GQ153548|JX993987|KJ473814|MT040333|MT040334|MT040335|MT040336|MT072864|MT072865.1	missense	43740578_3	ORF1ab	GU280_gp01.p02.CDS_1	protein_coding	+	239A>239V	981C>T	0.19130434782608702	Bat	Pangolin	NA	Bat-Pangolin
NC_045512	981	C	T	22	DQ022305|DQ084199|DQ084200|DQ648857|GQ153539|GQ153540|GQ153541|GQ153542|GQ153543|GQ153544|GQ153545|GQ153546|GQ153547|GQ153548|JX993987|KJ473814|MT040333|MT040334|MT040335|MT040336|MT072864|MT072865.1	missense	43740578_1	ORF1ab	GU280_gp01.p01_1	protein_coding	+	239A>239V	981C>T	0.19130434782608702	Bat	Pangolin	NA	Bat-Pangolin
NC_045512	981	C	T	22	DQ022305|DQ084199|DQ084200|DQ648857|GQ153539|GQ153540|GQ153541|GQ153542|GQ153543|GQ153544|GQ153545|GQ153546|GQ153547|GQ153548|JX993987|KJ473814|MT040333|MT040334|MT040335|MT040336|MT072864|MT072865.1	missense	43740578_3	ORF1ab	GU280_gp01.p02.CDS_1	protein_coding	+	239A>239V	981C>T	0.19130434782608702	Bat	Pangolin	NA	Bat-Pangolin
NC_045512	987	A	T	30	DQ022305|DQ084199|DQ084200|DQ648857|FJ588686|GQ153539|GQ153540|GQ153541|GQ153542|GQ153543|GQ153544|GQ153545|GQ153546|GQ153547|GQ153548|KC881005|KC881006|KF367457|KJ473814|KT444582|KY417142|KY417143|KY417145|KY417146|KY417147|KY417148|KY417149|KY417150|KY417151|MK211375	missense	43740578_1	ORF1ab	GU280_gp01.p01_1	protein_coding	+	241Y>241F	987A>T	0.26086956521739135	Bat	NA	NA	Bat
NC_045512	987	A	T	30	DQ022305|DQ084199|DQ084200|DQ648857|FJ588686|GQ153539|GQ153540|GQ153541|GQ153542|GQ153543|GQ153544|GQ153545|GQ153546|GQ153547|GQ153548|KC881005|KC881006|KF367457|KJ473814|KT444582|KY417142|KY417143|KY417145|KY417146|KY417147|KY417148|KY417149|KY417150|KY417151|MK211375	missense	43740578_3	ORF1ab	GU280_gp01.p02.CDS_1	protein_coding	+	241Y>241F	987A>T	0.26086956521739135	Bat	NA	NA	Bat
NC_045512	987	A	T	30	DQ022305|DQ084199|DQ084200|DQ648857|FJ588686|GQ153539|GQ153540|GQ153541|GQ153542|GQ153543|GQ153544|GQ153545|GQ153546|GQ153547|GQ153548|KC881005|KC881006|KF367457|KJ473814|KT444582|KY417142|KY417143|KY417145|KY417146|KY417147|KY417148|KY417149|KY417150|KY417151|MK211375	missense	43740578_1	ORF1ab	GU280_gp01.p01_1	protein_coding	+	241Y>241F	987A>T	0.26086956521739135	Bat	NA	NA	Bat
NC_045512	987	A	T	30	DQ022305|DQ084199|DQ084200|DQ648857|FJ588686|GQ153539|GQ153540|GQ153541|GQ153542|GQ153543|GQ153544|GQ153545|GQ153546|GQ153547|GQ153548|KC881005|KC881006|KF367457|KJ473814|KT444582|KY417142|KY417143|KY417145|KY417146|KY417147|KY417148|KY417149|KY417150|KY417151|MK211375	missense	43740578_3	ORF1ab	GU280_gp01.p02.CDS_1	protein_coding	+	241Y>241F	987A>T	0.26086956521739135	Bat	NA	NA	Bat
NC_045512	987	A	T	30	DQ022305|DQ084199|DQ084200|DQ648857|FJ588686|GQ153539|GQ153540|GQ153541|GQ153542|GQ153543|GQ153544|GQ153545|GQ153546|GQ153547|GQ153548|KC881005|KC881006|KF367457|KJ473814|KT444582|KY417142|KY417143|KY417145|KY417146|KY417147|KY417148|KY417149|KY417150|KY417151|MK211375	missense	43740578_1	ORF1ab	GU280_gp01.p01_1	protein_coding	+	241Y>241F	987A>T	0.26086956521739135	Bat	NA	NA	Bat
NC_045512	987	A	T	30	DQ022305|DQ084199|DQ084200|DQ648857|FJ588686|GQ153539|GQ153540|GQ153541|GQ153542|GQ153543|GQ153544|GQ153545|GQ153546|GQ153547|GQ153548|KC881005|KC881006|KF367457|KJ473814|KT444582|KY417142|KY417143|KY417145|KY417146|KY417147|KY417148|KY417149|KY417150|KY417151|MK211375	missense	43740578_3	ORF1ab	GU280_gp01.p02.CDS_1	protein_coding	+	241Y>241F	987A>T	0.26086956521739135	Bat	NA	NA	Bat
NC_045512	987	A	T	30	DQ022305|DQ084199|DQ084200|DQ648857|FJ588686|GQ153539|GQ153540|GQ153541|GQ153542|GQ153543|GQ153544|GQ153545|GQ153546|GQ153547|GQ153548|KC881005|KC881006|KF367457|KJ473814|KT444582|KY417142|KY417143|KY417145|KY417146|KY417147|KY417148|KY417149|KY417150|KY417151|MK211375	missense	43740578_1	ORF1ab	GU280_gp01.p01_1	protein_coding	+	241Y>241F	987A>T	0.26086956521739135	Bat	NA	NA	Bat
NC_045512	987	A	T	30	DQ022305|DQ084199|DQ084200|DQ648857|FJ588686|GQ153539|GQ153540|GQ153541|GQ153542|GQ153543|GQ153544|GQ153545|GQ153546|GQ153547|GQ153548|KC881005|KC881006|KF367457|KJ473814|KT444582|KY417142|KY417143|KY417145|KY417146|KY417147|KY417148|KY417149|KY417150|KY417151|MK211375	missense	43740578_3	ORF1ab	GU280_gp01.p02.CDS_1	protein_coding	+	241Y>241F	987A>T	0.26086956521739135	Bat	NA	NA	Bat
NC_045512	987	A	T	30	DQ022305|DQ084199|DQ084200|DQ648857|FJ588686|GQ153539|GQ153540|GQ153541|GQ153542|GQ153543|GQ153544|GQ153545|GQ153546|GQ153547|GQ153548|KC881005|KC881006|KF367457|KJ473814|KT444582|KY417142|KY417143|KY417145|KY417146|KY417147|KY417148|KY417149|KY417150|KY417151|MK211375	missense	43740578_1	ORF1ab	GU280_gp01.p01_1	protein_coding	+	241Y>241F	987A>T	0.26086956521739135	Bat	NA	NA	Bat
NC_045512	987	A	T	30	DQ022305|DQ084199|DQ084200|DQ648857|FJ588686|GQ153539|GQ153540|GQ153541|GQ153542|GQ153543|GQ153544|GQ153545|GQ153546|GQ153547|GQ153548|KC881005|KC881006|KF367457|KJ473814|KT444582|KY417142|KY417143|KY417145|KY417146|KY417147|KY417148|KY417149|KY417150|KY417151|MK211375	missense	43740578_3	ORF1ab	GU280_gp01.p02.CDS_1	protein_coding	+	241Y>241F	987A>T	0.26086956521739135	Bat	NA	NA	Bat
NC_045512	987	A	T	30	DQ022305|DQ084199|DQ084200|DQ648857|FJ588686|GQ153539|GQ153540|GQ153541|GQ153542|GQ153543|GQ153544|GQ153545|GQ153546|GQ153547|GQ153548|KC881005|KC881006|KF367457|KJ473814|KT444582|KY417142|KY417143|KY417145|KY417146|KY417147|KY417148|KY417149|KY417150|KY417151|MK211375	missense	43740578_1	ORF1ab	GU280_gp01.p01_1	protein_coding	+	241Y>241F	987A>T	0.26086956521739135	Bat	NA	NA	Bat
NC_045512	987	A	T	30	DQ022305|DQ084199|DQ084200|DQ648857|FJ588686|GQ153539|GQ153540|GQ153541|GQ153542|GQ153543|GQ153544|GQ153545|GQ153546|GQ153547|GQ153548|KC881005|KC881006|KF367457|KJ473814|KT444582|KY417142|KY417143|KY417145|KY417146|KY417147|KY417148|KY417149|KY417150|KY417151|MK211375	missense	43740578_3	ORF1ab	GU280_gp01.p02.CDS_1	protein_coding	+	241Y>241F	987A>T	0.26086956521739135	Bat	NA	NA	Bat
NC_045512	987	A	T	30	DQ022305|DQ084199|DQ084200|DQ648857|FJ588686|GQ153539|GQ153540|GQ153541|GQ153542|GQ153543|GQ153544|GQ153545|GQ153546|GQ153547|GQ153548|KC881005|KC881006|KF367457|KJ473814|KT444582|KY417142|KY417143|KY417145|KY417146|KY417147|KY417148|KY417149|KY417150|KY417151|MK211375	missense	43740578_1	ORF1ab	GU280_gp01.p01_1	protein_coding	+	241Y>241F	987A>T	0.26086956521739135	Bat	NA	NA	Bat
NC_045512	987	A	T	30	DQ022305|DQ084199|DQ084200|DQ648857|FJ588686|GQ153539|GQ153540|GQ153541|GQ153542|GQ153543|GQ153544|GQ153545|GQ153546|GQ153547|GQ153548|KC881005|KC881006|KF367457|KJ473814|KT444582|KY417142|KY417143|KY417145|KY417146|KY417147|KY417148|KY417149|KY417150|KY417151|MK211375	missense	43740578_3	ORF1ab	GU280_gp01.p02.CDS_1	protein_coding	+	241Y>241F	987A>T	0.26086956521739135	Bat	NA	NA	Bat
NC_045512	1003	A	T	16	FJ588686|KC881005|KC881006|KF367457|KT444582|KY417142|KY417143|KY417145|KY417146|KY417147|KY417148|KY417149|KY417150|KY417151|MK211375|MT084071.1	missense	43740578_1	ORF1ab	GU280_gp01.p01_1	protein_coding	+	246E>246D	1003A>T	0.13913043478260873	Bat	Pangolin	NA	Bat-Pangolin
NC_045512	1003	A	T	16	FJ588686|KC881005|KC881006|KF367457|KT444582|KY417142|KY417143|KY417145|KY417146|KY417147|KY417148|KY417149|KY417150|KY417151|MK211375|MT084071.1	missense	43740578_3	ORF1ab	GU280_gp01.p02.CDS_1	protein_coding	+	246E>246D	1003A>T	0.13913043478260873	Bat	Pangolin	NA	Bat-Pangolin
NC_045512	1003	A	T	16	FJ588686|KC881005|KC881006|KF367457|KT444582|KY417142|KY417143|KY417145|KY417146|KY417147|KY417148|KY417149|KY417150|KY417151|MK211375|MT084071.1	missense	43740578_1	ORF1ab	GU280_gp01.p01_1	protein_coding	+	246E>246D	1003A>T	0.13913043478260873	Bat	Pangolin	NA	Bat-Pangolin
NC_045512	1003	A	T	16	FJ588686|KC881005|KC881006|KF367457|KT444582|KY417142|KY417143|KY417145|KY417146|KY417147|KY417148|KY417149|KY417150|KY417151|MK211375|MT084071.1	missense	43740578_3	ORF1ab	GU280_gp01.p02.CDS_1	protein_coding	+	246E>246D	1003A>T	0.13913043478260873	Bat	Pangolin	NA	Bat-Pangolin
NC_045512	1003	A	T	16	FJ588686|KC881005|KC881006|KF367457|KT444582|KY417142|KY417143|KY417145|KY417146|KY417147|KY417148|KY417149|KY417150|KY417151|MK211375|MT084071.1	missense	43740578_1	ORF1ab	GU280_gp01.p01_1	protein_coding	+	246E>246D	1003A>T	0.13913043478260873	Bat	Pangolin	NA	Bat-Pangolin
NC_045512	1003	A	T	16	FJ588686|KC881005|KC881006|KF367457|KT444582|KY417142|KY417143|KY417145|KY417146|KY417147|KY417148|KY417149|KY417150|KY417151|MK211375|MT084071.1	missense	43740578_3	ORF1ab	GU280_gp01.p02.CDS_1	protein_coding	+	246E>246D	1003A>T	0.13913043478260873	Bat	Pangolin	NA	Bat-Pangolin
NC_045512	1003	A	T	16	FJ588686|KC881005|KC881006|KF367457|KT444582|KY417142|KY417143|KY417145|KY417146|KY417147|KY417148|KY417149|KY417150|KY417151|MK211375|MT084071.1	missense	43740578_1	ORF1ab	GU280_gp01.p01_1	protein_coding	+	246E>246D	1003A>T	0.13913043478260873	Bat	Pangolin	NA	Bat-Pangolin
NC_045512	1003	A	T	16	FJ588686|KC881005|KC881006|KF367457|KT444582|KY417142|KY417143|KY417145|KY417146|KY417147|KY417148|KY417149|KY417150|KY417151|MK211375|MT084071.1	missense	43740578_3	ORF1ab	GU280_gp01.p02.CDS_1	protein_coding	+	246E>246D	1003A>T	0.13913043478260873	Bat	Pangolin	NA	Bat-Pangolin
NC_045512	1003	A	T	16	FJ588686|KC881005|KC881006|KF367457|KT444582|KY417142|KY417143|KY417145|KY417146|KY417147|KY417148|KY417149|KY417150|KY417151|MK211375|MT084071.1	missense	43740578_1	ORF1ab	GU280_gp01.p01_1	protein_coding	+	246E>246D	1003A>T	0.13913043478260873	Bat	Pangolin	NA	Bat-Pangolin
NC_045512	1003	A	T	16	FJ588686|KC881005|KC881006|KF367457|KT444582|KY417142|KY417143|KY417145|KY417146|KY417147|KY417148|KY417149|KY417150|KY417151|MK211375|MT084071.1	missense	43740578_3	ORF1ab	GU280_gp01.p02.CDS_1	protein_coding	+	246E>246D	1003A>T	0.13913043478260873	Bat	Pangolin	NA	Bat-Pangolin
NC_045512	1003	A	T	16	FJ588686|KC881005|KC881006|KF367457|KT444582|KY417142|KY417143|KY417145|KY417146|KY417147|KY417148|KY417149|KY417150|KY417151|MK211375|MT084071.1	missense	43740578_1	ORF1ab	GU280_gp01.p01_1	protein_coding	+	246E>246D	1003A>T	0.13913043478260873	Bat	Pangolin	NA	Bat-Pangolin
NC_045512	1003	A	T	16	FJ588686|KC881005|KC881006|KF367457|KT444582|KY417142|KY417143|KY417145|KY417146|KY417147|KY417148|KY417149|KY417150|KY417151|MK211375|MT084071.1	missense	43740578_3	ORF1ab	GU280_gp01.p02.CDS_1	protein_coding	+	246E>246D	1003A>T	0.13913043478260873	Bat	Pangolin	NA	Bat-Pangolin
NC_045512	1003	A	T	16	FJ588686|KC881005|KC881006|KF367457|KT444582|KY417142|KY417143|KY417145|KY417146|KY417147|KY417148|KY417149|KY417150|KY417151|MK211375|MT084071.1	missense	43740578_1	ORF1ab	GU280_gp01.p01_1	protein_coding	+	246E>246D	1003A>T	0.13913043478260873	Bat	Pangolin	NA	Bat-Pangolin
NC_045512	1003	A	T	16	FJ588686|KC881005|KC881006|KF367457|KT444582|KY417142|KY417143|KY417145|KY417146|KY417147|KY417148|KY417149|KY417150|KY417151|MK211375|MT084071.1	missense	43740578_3	ORF1ab	GU280_gp01.p02.CDS_1	protein_coding	+	246E>246D	1003A>T	0.13913043478260873	Bat	Pangolin	NA	Bat-Pangolin
NC_045512	1003	A	C	6	MT040333|MT040334|MT040335|MT040336|MT072864|MT072865.1	missense	43740578_1	ORF1ab	GU280_gp01.p01_1	protein_coding	+	246E>246D	1003A>C	0.05217391304347828	Bat	Pangolin	NA	Bat-Pangolin
NC_045512	1003	A	C	6	MT040333|MT040334|MT040335|MT040336|MT072864|MT072865.1	missense	43740578_3	ORF1ab	GU280_gp01.p02.CDS_1	protein_coding	+	246E>246D	1003A>C	0.05217391304347828	Bat	Pangolin	NA	Bat-Pangolin
NC_045512	1003	A	C	6	MT040333|MT040334|MT040335|MT040336|MT072864|MT072865.1	missense	43740578_1	ORF1ab	GU280_gp01.p01_1	protein_coding	+	246E>246D	1003A>C	0.05217391304347828	Bat	Pangolin	NA	Bat-Pangolin
NC_045512	1003	A	C	6	MT040333|MT040334|MT040335|MT040336|MT072864|MT072865.1	missense	43740578_3	ORF1ab	GU280_gp01.p02.CDS_1	protein_coding	+	246E>246D	1003A>C	0.05217391304347828	Bat	Pangolin	NA	Bat-Pangolin
NC_045512	1003	A	C	6	MT040333|MT040334|MT040335|MT040336|MT072864|MT072865.1	missense	43740578_1	ORF1ab	GU280_gp01.p01_1	protein_coding	+	246E>246D	1003A>C	0.05217391304347828	Bat	Pangolin	NA	Bat-Pangolin
NC_045512	1003	A	C	6	MT040333|MT040334|MT040335|MT040336|MT072864|MT072865.1	missense	43740578_3	ORF1ab	GU280_gp01.p02.CDS_1	protein_coding	+	246E>246D	1003A>C	0.05217391304347828	Bat	Pangolin	NA	Bat-Pangolin
NC_045512	1003	A	C	6	MT040333|MT040334|MT040335|MT040336|MT072864|MT072865.1	missense	43740578_1	ORF1ab	GU280_gp01.p01_1	protein_coding	+	246E>246D	1003A>C	0.05217391304347828	Bat	Pangolin	NA	Bat-Pangolin
NC_045512	1003	A	C	6	MT040333|MT040334|MT040335|MT040336|MT072864|MT072865.1	missense	43740578_3	ORF1ab	GU280_gp01.p02.CDS_1	protein_coding	+	246E>246D	1003A>C	0.05217391304347828	Bat	Pangolin	NA	Bat-Pangolin
NC_045512	1003	A	C	6	MT040333|MT040334|MT040335|MT040336|MT072864|MT072865.1	missense	43740578_1	ORF1ab	GU280_gp01.p01_1	protein_coding	+	246E>246D	1003A>C	0.05217391304347828	Bat	Pangolin	NA	Bat-Pangolin
NC_045512	1003	A	C	6	MT040333|MT040334|MT040335|MT040336|MT072864|MT072865.1	missense	43740578_3	ORF1ab	GU280_gp01.p02.CDS_1	protein_coding	+	246E>246D	1003A>C	0.05217391304347828	Bat	Pangolin	NA	Bat-Pangolin
NC_045512	1003	A	C	6	MT040333|MT040334|MT040335|MT040336|MT072864|MT072865.1	missense	43740578_1	ORF1ab	GU280_gp01.p01_1	protein_coding	+	246E>246D	1003A>C	0.05217391304347828	Bat	Pangolin	NA	Bat-Pangolin
NC_045512	1003	A	C	6	MT040333|MT040334|MT040335|MT040336|MT072864|MT072865.1	missense	43740578_3	ORF1ab	GU280_gp01.p02.CDS_1	protein_coding	+	246E>246D	1003A>C	0.05217391304347828	Bat	Pangolin	NA	Bat-Pangolin
NC_045512	1003	A	C	6	MT040333|MT040334|MT040335|MT040336|MT072864|MT072865.1	missense	43740578_1	ORF1ab	GU280_gp01.p01_1	protein_coding	+	246E>246D	1003A>C	0.05217391304347828	Bat	Pangolin	NA	Bat-Pangolin
NC_045512	1003	A	C	6	MT040333|MT040334|MT040335|MT040336|MT072864|MT072865.1	missense	43740578_3	ORF1ab	GU280_gp01.p02.CDS_1	protein_coding	+	246E>246D	1003A>C	0.05217391304347828	Bat	Pangolin	NA	Bat-Pangolin
NC_045512	1065	A	C	7	MT040333|MT040334|MT040335|MT040336|MT072864|MT072865.1|MT084071.1	missense	43740578_1	ORF1ab	GU280_gp01.p01_1	protein_coding	+	267N>267T	1065A>C	0.06086956521739133	NA	Pangolin	NA	Pangolin
NC_045512	1065	A	C	7	MT040333|MT040334|MT040335|MT040336|MT072864|MT072865.1|MT084071.1	missense	43740578_3	ORF1ab	GU280_gp01.p02.CDS_1	protein_coding	+	267N>267T	1065A>C	0.06086956521739133	NA	Pangolin	NA	Pangolin
NC_045512	1065	A	C	7	MT040333|MT040334|MT040335|MT040336|MT072864|MT072865.1|MT084071.1	missense	43740578_1	ORF1ab	GU280_gp01.p01_1	protein_coding	+	267N>267T	1065A>C	0.06086956521739133	NA	Pangolin	NA	Pangolin
NC_045512	1065	A	C	7	MT040333|MT040334|MT040335|MT040336|MT072864|MT072865.1|MT084071.1	missense	43740578_3	ORF1ab	GU280_gp01.p02.CDS_1	protein_coding	+	267N>267T	1065A>C	0.06086956521739133	NA	Pangolin	NA	Pangolin
NC_045512	1065	A	C	7	MT040333|MT040334|MT040335|MT040336|MT072864|MT072865.1|MT084071.1	missense	43740578_1	ORF1ab	GU280_gp01.p01_1	protein_coding	+	267N>267T	1065A>C	0.06086956521739133	NA	Pangolin	NA	Pangolin
NC_045512	1065	A	C	7	MT040333|MT040334|MT040335|MT040336|MT072864|MT072865.1|MT084071.1	missense	43740578_3	ORF1ab	GU280_gp01.p02.CDS_1	protein_coding	+	267N>267T	1065A>C	0.06086956521739133	NA	Pangolin	NA	Pangolin
NC_045512	1065	A	C	7	MT040333|MT040334|MT040335|MT040336|MT072864|MT072865.1|MT084071.1	missense	43740578_1	ORF1ab	GU280_gp01.p01_1	protein_coding	+	267N>267T	1065A>C	0.06086956521739133	NA	Pangolin	NA	Pangolin
NC_045512	1065	A	C	7	MT040333|MT040334|MT040335|MT040336|MT072864|MT072865.1|MT084071.1	missense	43740578_3	ORF1ab	GU280_gp01.p02.CDS_1	protein_coding	+	267N>267T	1065A>C	0.06086956521739133	NA	Pangolin	NA	Pangolin
NC_045512	1065	A	C	7	MT040333|MT040334|MT040335|MT040336|MT072864|MT072865.1|MT084071.1	missense	43740578_1	ORF1ab	GU280_gp01.p01_1	protein_coding	+	267N>267T	1065A>C	0.06086956521739133	NA	Pangolin	NA	Pangolin
NC_045512	1065	A	C	7	MT040333|MT040334|MT040335|MT040336|MT072864|MT072865.1|MT084071.1	missense	43740578_3	ORF1ab	GU280_gp01.p02.CDS_1	protein_coding	+	267N>267T	1065A>C	0.06086956521739133	NA	Pangolin	NA	Pangolin
NC_045512	1065	A	C	7	MT040333|MT040334|MT040335|MT040336|MT072864|MT072865.1|MT084071.1	missense	43740578_1	ORF1ab	GU280_gp01.p01_1	protein_coding	+	267N>267T	1065A>C	0.06086956521739133	NA	Pangolin	NA	Pangolin
NC_045512	1065	A	C	7	MT040333|MT040334|MT040335|MT040336|MT072864|MT072865.1|MT084071.1	missense	43740578_3	ORF1ab	GU280_gp01.p02.CDS_1	protein_coding	+	267N>267T	1065A>C	0.06086956521739133	NA	Pangolin	NA	Pangolin
NC_045512	1065	A	C	7	MT040333|MT040334|MT040335|MT040336|MT072864|MT072865.1|MT084071.1	missense	43740578_1	ORF1ab	GU280_gp01.p01_1	protein_coding	+	267N>267T	1065A>C	0.06086956521739133	NA	Pangolin	NA	Pangolin
NC_045512	1065	A	C	7	MT040333|MT040334|MT040335|MT040336|MT072864|MT072865.1|MT084071.1	missense	43740578_3	ORF1ab	GU280_gp01.p02.CDS_1	protein_coding	+	267N>267T	1065A>C	0.06086956521739133	NA	Pangolin	NA	Pangolin
NC_045512	1066	T	A	21	FJ588686|KC881005|KC881006|KF367457|KT444582|KY417142|KY417143|KY417145|KY417146|KY417147|KY417148|KY417149|KY417150|KY417151|MK211375|MT040333|MT040334|MT040335|MT040336|MT072864|MT072865.1	missense	43740578_1	ORF1ab	GU280_gp01.p01_1	protein_coding	+	267N>267K	1066T>A	0.18260869565217394	Bat	Pangolin	NA	Bat-Pangolin
NC_045512	1066	T	A	21	FJ588686|KC881005|KC881006|KF367457|KT444582|KY417142|KY417143|KY417145|KY417146|KY417147|KY417148|KY417149|KY417150|KY417151|MK211375|MT040333|MT040334|MT040335|MT040336|MT072864|MT072865.1	missense	43740578_3	ORF1ab	GU280_gp01.p02.CDS_1	protein_coding	+	267N>267K	1066T>A	0.18260869565217394	Bat	Pangolin	NA	Bat-Pangolin
NC_045512	1066	T	A	21	FJ588686|KC881005|KC881006|KF367457|KT444582|KY417142|KY417143|KY417145|KY417146|KY417147|KY417148|KY417149|KY417150|KY417151|MK211375|MT040333|MT040334|MT040335|MT040336|MT072864|MT072865.1	missense	43740578_1	ORF1ab	GU280_gp01.p01_1	protein_coding	+	267N>267K	1066T>A	0.18260869565217394	Bat	Pangolin	NA	Bat-Pangolin
NC_045512	1066	T	A	21	FJ588686|KC881005|KC881006|KF367457|KT444582|KY417142|KY417143|KY417145|KY417146|KY417147|KY417148|KY417149|KY417150|KY417151|MK211375|MT040333|MT040334|MT040335|MT040336|MT072864|MT072865.1	missense	43740578_3	ORF1ab	GU280_gp01.p02.CDS_1	protein_coding	+	267N>267K	1066T>A	0.18260869565217394	Bat	Pangolin	NA	Bat-Pangolin
NC_045512	1066	T	A	21	FJ588686|KC881005|KC881006|KF367457|KT444582|KY417142|KY417143|KY417145|KY417146|KY417147|KY417148|KY417149|KY417150|KY417151|MK211375|MT040333|MT040334|MT040335|MT040336|MT072864|MT072865.1	missense	43740578_1	ORF1ab	GU280_gp01.p01_1	protein_coding	+	267N>267K	1066T>A	0.18260869565217394	Bat	Pangolin	NA	Bat-Pangolin
NC_045512	1066	T	A	21	FJ588686|KC881005|KC881006|KF367457|KT444582|KY417142|KY417143|KY417145|KY417146|KY417147|KY417148|KY417149|KY417150|KY417151|MK211375|MT040333|MT040334|MT040335|MT040336|MT072864|MT072865.1	missense	43740578_3	ORF1ab	GU280_gp01.p02.CDS_1	protein_coding	+	267N>267K	1066T>A	0.18260869565217394	Bat	Pangolin	NA	Bat-Pangolin
NC_045512	1066	T	A	21	FJ588686|KC881005|KC881006|KF367457|KT444582|KY417142|KY417143|KY417145|KY417146|KY417147|KY417148|KY417149|KY417150|KY417151|MK211375|MT040333|MT040334|MT040335|MT040336|MT072864|MT072865.1	missense	43740578_1	ORF1ab	GU280_gp01.p01_1	protein_coding	+	267N>267K	1066T>A	0.18260869565217394	Bat	Pangolin	NA	Bat-Pangolin
NC_045512	1066	T	A	21	FJ588686|KC881005|KC881006|KF367457|KT444582|KY417142|KY417143|KY417145|KY417146|KY417147|KY417148|KY417149|KY417150|KY417151|MK211375|MT040333|MT040334|MT040335|MT040336|MT072864|MT072865.1	missense	43740578_3	ORF1ab	GU280_gp01.p02.CDS_1	protein_coding	+	267N>267K	1066T>A	0.18260869565217394	Bat	Pangolin	NA	Bat-Pangolin
NC_045512	1066	T	A	21	FJ588686|KC881005|KC881006|KF367457|KT444582|KY417142|KY417143|KY417145|KY417146|KY417147|KY417148|KY417149|KY417150|KY417151|MK211375|MT040333|MT040334|MT040335|MT040336|MT072864|MT072865.1	missense	43740578_1	ORF1ab	GU280_gp01.p01_1	protein_coding	+	267N>267K	1066T>A	0.18260869565217394	Bat	Pangolin	NA	Bat-Pangolin
NC_045512	1066	T	A	21	FJ588686|KC881005|KC881006|KF367457|KT444582|KY417142|KY417143|KY417145|KY417146|KY417147|KY417148|KY417149|KY417150|KY417151|MK211375|MT040333|MT040334|MT040335|MT040336|MT072864|MT072865.1	missense	43740578_3	ORF1ab	GU280_gp01.p02.CDS_1	protein_coding	+	267N>267K	1066T>A	0.18260869565217394	Bat	Pangolin	NA	Bat-Pangolin
NC_045512	1066	T	A	21	FJ588686|KC881005|KC881006|KF367457|KT444582|KY417142|KY417143|KY417145|KY417146|KY417147|KY417148|KY417149|KY417150|KY417151|MK211375|MT040333|MT040334|MT040335|MT040336|MT072864|MT072865.1	missense	43740578_1	ORF1ab	GU280_gp01.p01_1	protein_coding	+	267N>267K	1066T>A	0.18260869565217394	Bat	Pangolin	NA	Bat-Pangolin
NC_045512	1066	T	A	21	FJ588686|KC881005|KC881006|KF367457|KT444582|KY417142|KY417143|KY417145|KY417146|KY417147|KY417148|KY417149|KY417150|KY417151|MK211375|MT040333|MT040334|MT040335|MT040336|MT072864|MT072865.1	missense	43740578_3	ORF1ab	GU280_gp01.p02.CDS_1	protein_coding	+	267N>267K	1066T>A	0.18260869565217394	Bat	Pangolin	NA	Bat-Pangolin
NC_045512	1066	T	A	21	FJ588686|KC881005|KC881006|KF367457|KT444582|KY417142|KY417143|KY417145|KY417146|KY417147|KY417148|KY417149|KY417150|KY417151|MK211375|MT040333|MT040334|MT040335|MT040336|MT072864|MT072865.1	missense	43740578_1	ORF1ab	GU280_gp01.p01_1	protein_coding	+	267N>267K	1066T>A	0.18260869565217394	Bat	Pangolin	NA	Bat-Pangolin
NC_045512	1066	T	A	21	FJ588686|KC881005|KC881006|KF367457|KT444582|KY417142|KY417143|KY417145|KY417146|KY417147|KY417148|KY417149|KY417150|KY417151|MK211375|MT040333|MT040334|MT040335|MT040336|MT072864|MT072865.1	missense	43740578_3	ORF1ab	GU280_gp01.p02.CDS_1	protein_coding	+	267N>267K	1066T>A	0.18260869565217394	Bat	Pangolin	NA	Bat-Pangolin
NC_045512	1081	T	G	15	FJ588686|KC881005|KC881006|KF367457|KT444582|KY417142|KY417143|KY417145|KY417146|KY417147|KY417148|KY417149|KY417150|KY417151|MK211375	missense	43740578_1	ORF1ab	GU280_gp01.p01_1	protein_coding	+	272N>272K	1081T>G	0.13043478260869568	Bat	NA	NA	Bat
NC_045512	1081	T	G	15	FJ588686|KC881005|KC881006|KF367457|KT444582|KY417142|KY417143|KY417145|KY417146|KY417147|KY417148|KY417149|KY417150|KY417151|MK211375	missense	43740578_3	ORF1ab	GU280_gp01.p02.CDS_1	protein_coding	+	272N>272K	1081T>G	0.13043478260869568	Bat	NA	NA	Bat
NC_045512	1081	T	G	15	FJ588686|KC881005|KC881006|KF367457|KT444582|KY417142|KY417143|KY417145|KY417146|KY417147|KY417148|KY417149|KY417150|KY417151|MK211375	missense	43740578_1	ORF1ab	GU280_gp01.p01_1	protein_coding	+	272N>272K	1081T>G	0.13043478260869568	Bat	NA	NA	Bat
NC_045512	1081	T	G	15	FJ588686|KC881005|KC881006|KF367457|KT444582|KY417142|KY417143|KY417145|KY417146|KY417147|KY417148|KY417149|KY417150|KY417151|MK211375	missense	43740578_3	ORF1ab	GU280_gp01.p02.CDS_1	protein_coding	+	272N>272K	1081T>G	0.13043478260869568	Bat	NA	NA	Bat
NC_045512	1081	T	G	15	FJ588686|KC881005|KC881006|KF367457|KT444582|KY417142|KY417143|KY417145|KY417146|KY417147|KY417148|KY417149|KY417150|KY417151|MK211375	missense	43740578_1	ORF1ab	GU280_gp01.p01_1	protein_coding	+	272N>272K	1081T>G	0.13043478260869568	Bat	NA	NA	Bat
NC_045512	1081	T	G	15	FJ588686|KC881005|KC881006|KF367457|KT444582|KY417142|KY417143|KY417145|KY417146|KY417147|KY417148|KY417149|KY417150|KY417151|MK211375	missense	43740578_3	ORF1ab	GU280_gp01.p02.CDS_1	protein_coding	+	272N>272K	1081T>G	0.13043478260869568	Bat	NA	NA	Bat
NC_045512	1081	T	G	15	FJ588686|KC881005|KC881006|KF367457|KT444582|KY417142|KY417143|KY417145|KY417146|KY417147|KY417148|KY417149|KY417150|KY417151|MK211375	missense	43740578_1	ORF1ab	GU280_gp01.p01_1	protein_coding	+	272N>272K	1081T>G	0.13043478260869568	Bat	NA	NA	Bat
NC_045512	1081	T	G	15	FJ588686|KC881005|KC881006|KF367457|KT444582|KY417142|KY417143|KY417145|KY417146|KY417147|KY417148|KY417149|KY417150|KY417151|MK211375	missense	43740578_3	ORF1ab	GU280_gp01.p02.CDS_1	protein_coding	+	272N>272K	1081T>G	0.13043478260869568	Bat	NA	NA	Bat
NC_045512	1081	T	G	15	FJ588686|KC881005|KC881006|KF367457|KT444582|KY417142|KY417143|KY417145|KY417146|KY417147|KY417148|KY417149|KY417150|KY417151|MK211375	missense	43740578_1	ORF1ab	GU280_gp01.p01_1	protein_coding	+	272N>272K	1081T>G	0.13043478260869568	Bat	NA	NA	Bat
NC_045512	1081	T	G	15	FJ588686|KC881005|KC881006|KF367457|KT444582|KY417142|KY417143|KY417145|KY417146|KY417147|KY417148|KY417149|KY417150|KY417151|MK211375	missense	43740578_3	ORF1ab	GU280_gp01.p02.CDS_1	protein_coding	+	272N>272K	1081T>G	0.13043478260869568	Bat	NA	NA	Bat
NC_045512	1081	T	G	15	FJ588686|KC881005|KC881006|KF367457|KT444582|KY417142|KY417143|KY417145|KY417146|KY417147|KY417148|KY417149|KY417150|KY417151|MK211375	missense	43740578_1	ORF1ab	GU280_gp01.p01_1	protein_coding	+	272N>272K	1081T>G	0.13043478260869568	Bat	NA	NA	Bat
NC_045512	1081	T	G	15	FJ588686|KC881005|KC881006|KF367457|KT444582|KY417142|KY417143|KY417145|KY417146|KY417147|KY417148|KY417149|KY417150|KY417151|MK211375	missense	43740578_3	ORF1ab	GU280_gp01.p02.CDS_1	protein_coding	+	272N>272K	1081T>G	0.13043478260869568	Bat	NA	NA	Bat
NC_045512	1081	T	G	15	FJ588686|KC881005|KC881006|KF367457|KT444582|KY417142|KY417143|KY417145|KY417146|KY417147|KY417148|KY417149|KY417150|KY417151|MK211375	missense	43740578_1	ORF1ab	GU280_gp01.p01_1	protein_coding	+	272N>272K	1081T>G	0.13043478260869568	Bat	NA	NA	Bat
NC_045512	1081	T	G	15	FJ588686|KC881005|KC881006|KF367457|KT444582|KY417142|KY417143|KY417145|KY417146|KY417147|KY417148|KY417149|KY417150|KY417151|MK211375	missense	43740578_3	ORF1ab	GU280_gp01.p02.CDS_1	protein_coding	+	272N>272K	1081T>G	0.13043478260869568	Bat	NA	NA	Bat
NC_045512	1104	T	C	10	MG772933|MG772934|MN996532|MT040333|MT040334|MT040335|MT040336|MT072864|MT072865.1|MT084071.1	missense	43740578_1	ORF1ab	GU280_gp01.p01_1	protein_coding	+	280I>280T	1104T>C	0.08695652173913046	Bat	Pangolin	NA	Bat-Pangolin
NC_045512	1104	T	C	10	MG772933|MG772934|MN996532|MT040333|MT040334|MT040335|MT040336|MT072864|MT072865.1|MT084071.1	missense	43740578_3	ORF1ab	GU280_gp01.p02.CDS_1	protein_coding	+	280I>280T	1104T>C	0.08695652173913046	Bat	Pangolin	NA	Bat-Pangolin
NC_045512	1104	T	C	10	MG772933|MG772934|MN996532|MT040333|MT040334|MT040335|MT040336|MT072864|MT072865.1|MT084071.1	missense	43740578_1	ORF1ab	GU280_gp01.p01_1	protein_coding	+	280I>280T	1104T>C	0.08695652173913046	Bat	Pangolin	NA	Bat-Pangolin
NC_045512	1104	T	C	10	MG772933|MG772934|MN996532|MT040333|MT040334|MT040335|MT040336|MT072864|MT072865.1|MT084071.1	missense	43740578_3	ORF1ab	GU280_gp01.p02.CDS_1	protein_coding	+	280I>280T	1104T>C	0.08695652173913046	Bat	Pangolin	NA	Bat-Pangolin
NC_045512	1104	T	C	10	MG772933|MG772934|MN996532|MT040333|MT040334|MT040335|MT040336|MT072864|MT072865.1|MT084071.1	missense	43740578_1	ORF1ab	GU280_gp01.p01_1	protein_coding	+	280I>280T	1104T>C	0.08695652173913046	Bat	Pangolin	NA	Bat-Pangolin
NC_045512	1104	T	C	10	MG772933|MG772934|MN996532|MT040333|MT040334|MT040335|MT040336|MT072864|MT072865.1|MT084071.1	missense	43740578_3	ORF1ab	GU280_gp01.p02.CDS_1	protein_coding	+	280I>280T	1104T>C	0.08695652173913046	Bat	Pangolin	NA	Bat-Pangolin
NC_045512	1104	T	C	10	MG772933|MG772934|MN996532|MT040333|MT040334|MT040335|MT040336|MT072864|MT072865.1|MT084071.1	missense	43740578_1	ORF1ab	GU280_gp01.p01_1	protein_coding	+	280I>280T	1104T>C	0.08695652173913046	Bat	Pangolin	NA	Bat-Pangolin
NC_045512	1104	T	C	10	MG772933|MG772934|MN996532|MT040333|MT040334|MT040335|MT040336|MT072864|MT072865.1|MT084071.1	missense	43740578_3	ORF1ab	GU280_gp01.p02.CDS_1	protein_coding	+	280I>280T	1104T>C	0.08695652173913046	Bat	Pangolin	NA	Bat-Pangolin
NC_045512	1104	T	C	10	MG772933|MG772934|MN996532|MT040333|MT040334|MT040335|MT040336|MT072864|MT072865.1|MT084071.1	missense	43740578_1	ORF1ab	GU280_gp01.p01_1	protein_coding	+	280I>280T	1104T>C	0.08695652173913046	Bat	Pangolin	NA	Bat-Pangolin
NC_045512	1104	T	C	10	MG772933|MG772934|MN996532|MT040333|MT040334|MT040335|MT040336|MT072864|MT072865.1|MT084071.1	missense	43740578_3	ORF1ab	GU280_gp01.p02.CDS_1	protein_coding	+	280I>280T	1104T>C	0.08695652173913046	Bat	Pangolin	NA	Bat-Pangolin
NC_045512	1104	T	C	10	MG772933|MG772934|MN996532|MT040333|MT040334|MT040335|MT040336|MT072864|MT072865.1|MT084071.1	missense	43740578_1	ORF1ab	GU280_gp01.p01_1	protein_coding	+	280I>280T	1104T>C	0.08695652173913046	Bat	Pangolin	NA	Bat-Pangolin
NC_045512	1104	T	C	10	MG772933|MG772934|MN996532|MT040333|MT040334|MT040335|MT040336|MT072864|MT072865.1|MT084071.1	missense	43740578_3	ORF1ab	GU280_gp01.p02.CDS_1	protein_coding	+	280I>280T	1104T>C	0.08695652173913046	Bat	Pangolin	NA	Bat-Pangolin
NC_045512	1104	T	C	10	MG772933|MG772934|MN996532|MT040333|MT040334|MT040335|MT040336|MT072864|MT072865.1|MT084071.1	missense	43740578_1	ORF1ab	GU280_gp01.p01_1	protein_coding	+	280I>280T	1104T>C	0.08695652173913046	Bat	Pangolin	NA	Bat-Pangolin
NC_045512	1104	T	C	10	MG772933|MG772934|MN996532|MT040333|MT040334|MT040335|MT040336|MT072864|MT072865.1|MT084071.1	missense	43740578_3	ORF1ab	GU280_gp01.p02.CDS_1	protein_coding	+	280I>280T	1104T>C	0.08695652173913046	Bat	Pangolin	NA	Bat-Pangolin
NC_045512	1147	T	G	6	MT040333|MT040334|MT040335|MT040336|MT072864|MT072865.1	missense	43740578_1	ORF1ab	GU280_gp01.p01_1	protein_coding	+	294D>294E	1147T>G	0.05217391304347828	NA	Pangolin	NA	Pangolin
NC_045512	1147	T	G	6	MT040333|MT040334|MT040335|MT040336|MT072864|MT072865.1	missense	43740578_3	ORF1ab	GU280_gp01.p02.CDS_1	protein_coding	+	294D>294E	1147T>G	0.05217391304347828	NA	Pangolin	NA	Pangolin
NC_045512	1147	T	G	6	MT040333|MT040334|MT040335|MT040336|MT072864|MT072865.1	missense	43740578_1	ORF1ab	GU280_gp01.p01_1	protein_coding	+	294D>294E	1147T>G	0.05217391304347828	NA	Pangolin	NA	Pangolin
NC_045512	1147	T	G	6	MT040333|MT040334|MT040335|MT040336|MT072864|MT072865.1	missense	43740578_3	ORF1ab	GU280_gp01.p02.CDS_1	protein_coding	+	294D>294E	1147T>G	0.05217391304347828	NA	Pangolin	NA	Pangolin
NC_045512	1147	T	G	6	MT040333|MT040334|MT040335|MT040336|MT072864|MT072865.1	missense	43740578_1	ORF1ab	GU280_gp01.p01_1	protein_coding	+	294D>294E	1147T>G	0.05217391304347828	NA	Pangolin	NA	Pangolin
NC_045512	1147	T	G	6	MT040333|MT040334|MT040335|MT040336|MT072864|MT072865.1	missense	43740578_3	ORF1ab	GU280_gp01.p02.CDS_1	protein_coding	+	294D>294E	1147T>G	0.05217391304347828	NA	Pangolin	NA	Pangolin
NC_045512	1147	T	G	6	MT040333|MT040334|MT040335|MT040336|MT072864|MT072865.1	missense	43740578_1	ORF1ab	GU280_gp01.p01_1	protein_coding	+	294D>294E	1147T>G	0.05217391304347828	NA	Pangolin	NA	Pangolin
NC_045512	1147	T	G	6	MT040333|MT040334|MT040335|MT040336|MT072864|MT072865.1	missense	43740578_3	ORF1ab	GU280_gp01.p02.CDS_1	protein_coding	+	294D>294E	1147T>G	0.05217391304347828	NA	Pangolin	NA	Pangolin
NC_045512	1147	T	G	6	MT040333|MT040334|MT040335|MT040336|MT072864|MT072865.1	missense	43740578_1	ORF1ab	GU280_gp01.p01_1	protein_coding	+	294D>294E	1147T>G	0.05217391304347828	NA	Pangolin	NA	Pangolin
NC_045512	1147	T	G	6	MT040333|MT040334|MT040335|MT040336|MT072864|MT072865.1	missense	43740578_3	ORF1ab	GU280_gp01.p02.CDS_1	protein_coding	+	294D>294E	1147T>G	0.05217391304347828	NA	Pangolin	NA	Pangolin
NC_045512	1147	T	G	6	MT040333|MT040334|MT040335|MT040336|MT072864|MT072865.1	missense	43740578_1	ORF1ab	GU280_gp01.p01_1	protein_coding	+	294D>294E	1147T>G	0.05217391304347828	NA	Pangolin	NA	Pangolin
NC_045512	1147	T	G	6	MT040333|MT040334|MT040335|MT040336|MT072864|MT072865.1	missense	43740578_3	ORF1ab	GU280_gp01.p02.CDS_1	protein_coding	+	294D>294E	1147T>G	0.05217391304347828	NA	Pangolin	NA	Pangolin
NC_045512	1147	T	G	6	MT040333|MT040334|MT040335|MT040336|MT072864|MT072865.1	missense	43740578_1	ORF1ab	GU280_gp01.p01_1	protein_coding	+	294D>294E	1147T>G	0.05217391304347828	NA	Pangolin	NA	Pangolin
NC_045512	1147	T	G	6	MT040333|MT040334|MT040335|MT040336|MT072864|MT072865.1	missense	43740578_3	ORF1ab	GU280_gp01.p02.CDS_1	protein_coding	+	294D>294E	1147T>G	0.05217391304347828	NA	Pangolin	NA	Pangolin
NC_045512	1206	A	C	6	MT040333|MT040334|MT040335|MT040336|MT072864|MT072865.1	missense	43740578_1	ORF1ab	GU280_gp01.p01_1	protein_coding	+	314Q>314P	1206A>C	0.05217391304347828	NA	Pangolin	NA	Pangolin
NC_045512	1206	A	C	6	MT040333|MT040334|MT040335|MT040336|MT072864|MT072865.1	missense	43740578_3	ORF1ab	GU280_gp01.p02.CDS_1	protein_coding	+	314Q>314P	1206A>C	0.05217391304347828	NA	Pangolin	NA	Pangolin
NC_045512	1206	A	C	6	MT040333|MT040334|MT040335|MT040336|MT072864|MT072865.1	missense	43740578_1	ORF1ab	GU280_gp01.p01_1	protein_coding	+	314Q>314P	1206A>C	0.05217391304347828	NA	Pangolin	NA	Pangolin
NC_045512	1206	A	C	6	MT040333|MT040334|MT040335|MT040336|MT072864|MT072865.1	missense	43740578_3	ORF1ab	GU280_gp01.p02.CDS_1	protein_coding	+	314Q>314P	1206A>C	0.05217391304347828	NA	Pangolin	NA	Pangolin
NC_045512	1206	A	C	6	MT040333|MT040334|MT040335|MT040336|MT072864|MT072865.1	missense	43740578_1	ORF1ab	GU280_gp01.p01_1	protein_coding	+	314Q>314P	1206A>C	0.05217391304347828	NA	Pangolin	NA	Pangolin
NC_045512	1206	A	C	6	MT040333|MT040334|MT040335|MT040336|MT072864|MT072865.1	missense	43740578_3	ORF1ab	GU280_gp01.p02.CDS_1	protein_coding	+	314Q>314P	1206A>C	0.05217391304347828	NA	Pangolin	NA	Pangolin
NC_045512	1206	A	C	6	MT040333|MT040334|MT040335|MT040336|MT072864|MT072865.1	missense	43740578_1	ORF1ab	GU280_gp01.p01_1	protein_coding	+	314Q>314P	1206A>C	0.05217391304347828	NA	Pangolin	NA	Pangolin
NC_045512	1206	A	C	6	MT040333|MT040334|MT040335|MT040336|MT072864|MT072865.1	missense	43740578_3	ORF1ab	GU280_gp01.p02.CDS_1	protein_coding	+	314Q>314P	1206A>C	0.05217391304347828	NA	Pangolin	NA	Pangolin
NC_045512	1206	A	C	6	MT040333|MT040334|MT040335|MT040336|MT072864|MT072865.1	missense	43740578_1	ORF1ab	GU280_gp01.p01_1	protein_coding	+	314Q>314P	1206A>C	0.05217391304347828	NA	Pangolin	NA	Pangolin
NC_045512	1206	A	C	6	MT040333|MT040334|MT040335|MT040336|MT072864|MT072865.1	missense	43740578_3	ORF1ab	GU280_gp01.p02.CDS_1	protein_coding	+	314Q>314P	1206A>C	0.05217391304347828	NA	Pangolin	NA	Pangolin
NC_045512	1206	A	C	6	MT040333|MT040334|MT040335|MT040336|MT072864|MT072865.1	missense	43740578_1	ORF1ab	GU280_gp01.p01_1	protein_coding	+	314Q>314P	1206A>C	0.05217391304347828	NA	Pangolin	NA	Pangolin
NC_045512	1206	A	C	6	MT040333|MT040334|MT040335|MT040336|MT072864|MT072865.1	missense	43740578_3	ORF1ab	GU280_gp01.p02.CDS_1	protein_coding	+	314Q>314P	1206A>C	0.05217391304347828	NA	Pangolin	NA	Pangolin
NC_045512	1206	A	C	6	MT040333|MT040334|MT040335|MT040336|MT072864|MT072865.1	missense	43740578_1	ORF1ab	GU280_gp01.p01_1	protein_coding	+	314Q>314P	1206A>C	0.05217391304347828	NA	Pangolin	NA	Pangolin
NC_045512	1206	A	C	6	MT040333|MT040334|MT040335|MT040336|MT072864|MT072865.1	missense	43740578_3	ORF1ab	GU280_gp01.p02.CDS_1	protein_coding	+	314Q>314P	1206A>C	0.05217391304347828	NA	Pangolin	NA	Pangolin
NC_045512	1237	T	A	6	MT040333|MT040334|MT040335|MT040336|MT072864|MT072865.1	missense	43740578_1	ORF1ab	GU280_gp01.p01_1	protein_coding	+	324D>324E	1237T>A	0.05217391304347828	NA	Pangolin	NA	Pangolin
NC_045512	1237	T	A	6	MT040333|MT040334|MT040335|MT040336|MT072864|MT072865.1	missense	43740578_3	ORF1ab	GU280_gp01.p02.CDS_1	protein_coding	+	324D>324E	1237T>A	0.05217391304347828	NA	Pangolin	NA	Pangolin
NC_045512	1237	T	A	6	MT040333|MT040334|MT040335|MT040336|MT072864|MT072865.1	missense	43740578_1	ORF1ab	GU280_gp01.p01_1	protein_coding	+	324D>324E	1237T>A	0.05217391304347828	NA	Pangolin	NA	Pangolin
NC_045512	1237	T	A	6	MT040333|MT040334|MT040335|MT040336|MT072864|MT072865.1	missense	43740578_3	ORF1ab	GU280_gp01.p02.CDS_1	protein_coding	+	324D>324E	1237T>A	0.05217391304347828	NA	Pangolin	NA	Pangolin
NC_045512	1237	T	A	6	MT040333|MT040334|MT040335|MT040336|MT072864|MT072865.1	missense	43740578_1	ORF1ab	GU280_gp01.p01_1	protein_coding	+	324D>324E	1237T>A	0.05217391304347828	NA	Pangolin	NA	Pangolin
NC_045512	1237	T	A	6	MT040333|MT040334|MT040335|MT040336|MT072864|MT072865.1	missense	43740578_3	ORF1ab	GU280_gp01.p02.CDS_1	protein_coding	+	324D>324E	1237T>A	0.05217391304347828	NA	Pangolin	NA	Pangolin
NC_045512	1237	T	A	6	MT040333|MT040334|MT040335|MT040336|MT072864|MT072865.1	missense	43740578_1	ORF1ab	GU280_gp01.p01_1	protein_coding	+	324D>324E	1237T>A	0.05217391304347828	NA	Pangolin	NA	Pangolin
NC_045512	1237	T	A	6	MT040333|MT040334|MT040335|MT040336|MT072864|MT072865.1	missense	43740578_3	ORF1ab	GU280_gp01.p02.CDS_1	protein_coding	+	324D>324E	1237T>A	0.05217391304347828	NA	Pangolin	NA	Pangolin
NC_045512	1237	T	A	6	MT040333|MT040334|MT040335|MT040336|MT072864|MT072865.1	missense	43740578_1	ORF1ab	GU280_gp01.p01_1	protein_coding	+	324D>324E	1237T>A	0.05217391304347828	NA	Pangolin	NA	Pangolin
NC_045512	1237	T	A	6	MT040333|MT040334|MT040335|MT040336|MT072864|MT072865.1	missense	43740578_3	ORF1ab	GU280_gp01.p02.CDS_1	protein_coding	+	324D>324E	1237T>A	0.05217391304347828	NA	Pangolin	NA	Pangolin
NC_045512	1237	T	A	6	MT040333|MT040334|MT040335|MT040336|MT072864|MT072865.1	missense	43740578_1	ORF1ab	GU280_gp01.p01_1	protein_coding	+	324D>324E	1237T>A	0.05217391304347828	NA	Pangolin	NA	Pangolin
NC_045512	1237	T	A	6	MT040333|MT040334|MT040335|MT040336|MT072864|MT072865.1	missense	43740578_3	ORF1ab	GU280_gp01.p02.CDS_1	protein_coding	+	324D>324E	1237T>A	0.05217391304347828	NA	Pangolin	NA	Pangolin
NC_045512	1237	T	A	6	MT040333|MT040334|MT040335|MT040336|MT072864|MT072865.1	missense	43740578_1	ORF1ab	GU280_gp01.p01_1	protein_coding	+	324D>324E	1237T>A	0.05217391304347828	NA	Pangolin	NA	Pangolin
NC_045512	1237	T	A	6	MT040333|MT040334|MT040335|MT040336|MT072864|MT072865.1	missense	43740578_3	ORF1ab	GU280_gp01.p02.CDS_1	protein_coding	+	324D>324E	1237T>A	0.05217391304347828	NA	Pangolin	NA	Pangolin
NC_045512	1244	G	A	6	MT040333|MT040334|MT040335|MT040336|MT072864|MT072865.1	missense	43740578_1	ORF1ab	GU280_gp01.p01_1	protein_coding	+	327G>327S	1244G>A	0.05217391304347828	NA	Pangolin	NA	Pangolin
NC_045512	1244	G	A	6	MT040333|MT040334|MT040335|MT040336|MT072864|MT072865.1	missense	43740578_3	ORF1ab	GU280_gp01.p02.CDS_1	protein_coding	+	327G>327S	1244G>A	0.05217391304347828	NA	Pangolin	NA	Pangolin
NC_045512	1244	G	A	6	MT040333|MT040334|MT040335|MT040336|MT072864|MT072865.1	missense	43740578_1	ORF1ab	GU280_gp01.p01_1	protein_coding	+	327G>327S	1244G>A	0.05217391304347828	NA	Pangolin	NA	Pangolin
NC_045512	1244	G	A	6	MT040333|MT040334|MT040335|MT040336|MT072864|MT072865.1	missense	43740578_3	ORF1ab	GU280_gp01.p02.CDS_1	protein_coding	+	327G>327S	1244G>A	0.05217391304347828	NA	Pangolin	NA	Pangolin
NC_045512	1244	G	A	6	MT040333|MT040334|MT040335|MT040336|MT072864|MT072865.1	missense	43740578_1	ORF1ab	GU280_gp01.p01_1	protein_coding	+	327G>327S	1244G>A	0.05217391304347828	NA	Pangolin	NA	Pangolin
NC_045512	1244	G	A	6	MT040333|MT040334|MT040335|MT040336|MT072864|MT072865.1	missense	43740578_3	ORF1ab	GU280_gp01.p02.CDS_1	protein_coding	+	327G>327S	1244G>A	0.05217391304347828	NA	Pangolin	NA	Pangolin
NC_045512	1244	G	A	6	MT040333|MT040334|MT040335|MT040336|MT072864|MT072865.1	missense	43740578_1	ORF1ab	GU280_gp01.p01_1	protein_coding	+	327G>327S	1244G>A	0.05217391304347828	NA	Pangolin	NA	Pangolin
NC_045512	1244	G	A	6	MT040333|MT040334|MT040335|MT040336|MT072864|MT072865.1	missense	43740578_3	ORF1ab	GU280_gp01.p02.CDS_1	protein_coding	+	327G>327S	1244G>A	0.05217391304347828	NA	Pangolin	NA	Pangolin
NC_045512	1244	G	A	6	MT040333|MT040334|MT040335|MT040336|MT072864|MT072865.1	missense	43740578_1	ORF1ab	GU280_gp01.p01_1	protein_coding	+	327G>327S	1244G>A	0.05217391304347828	NA	Pangolin	NA	Pangolin
NC_045512	1244	G	A	6	MT040333|MT040334|MT040335|MT040336|MT072864|MT072865.1	missense	43740578_3	ORF1ab	GU280_gp01.p02.CDS_1	protein_coding	+	327G>327S	1244G>A	0.05217391304347828	NA	Pangolin	NA	Pangolin
NC_045512	1244	G	A	6	MT040333|MT040334|MT040335|MT040336|MT072864|MT072865.1	missense	43740578_1	ORF1ab	GU280_gp01.p01_1	protein_coding	+	327G>327S	1244G>A	0.05217391304347828	NA	Pangolin	NA	Pangolin
NC_045512	1244	G	A	6	MT040333|MT040334|MT040335|MT040336|MT072864|MT072865.1	missense	43740578_3	ORF1ab	GU280_gp01.p02.CDS_1	protein_coding	+	327G>327S	1244G>A	0.05217391304347828	NA	Pangolin	NA	Pangolin
NC_045512	1244	G	A	6	MT040333|MT040334|MT040335|MT040336|MT072864|MT072865.1	missense	43740578_1	ORF1ab	GU280_gp01.p01_1	protein_coding	+	327G>327S	1244G>A	0.05217391304347828	NA	Pangolin	NA	Pangolin
NC_045512	1244	G	A	6	MT040333|MT040334|MT040335|MT040336|MT072864|MT072865.1	missense	43740578_3	ORF1ab	GU280_gp01.p02.CDS_1	protein_coding	+	327G>327S	1244G>A	0.05217391304347828	NA	Pangolin	NA	Pangolin
NC_045512	1274	G	C	6	MT040333|MT040334|MT040335|MT040336|MT072864|MT072865.1	missense	43740578_1	ORF1ab	GU280_gp01.p01_1	protein_coding	+	337V>337L	1274G>C	0.05217391304347828	NA	Pangolin	NA	Pangolin
NC_045512	1274	G	C	6	MT040333|MT040334|MT040335|MT040336|MT072864|MT072865.1	missense	43740578_3	ORF1ab	GU280_gp01.p02.CDS_1	protein_coding	+	337V>337L	1274G>C	0.05217391304347828	NA	Pangolin	NA	Pangolin
NC_045512	1274	G	C	6	MT040333|MT040334|MT040335|MT040336|MT072864|MT072865.1	missense	43740578_1	ORF1ab	GU280_gp01.p01_1	protein_coding	+	337V>337L	1274G>C	0.05217391304347828	NA	Pangolin	NA	Pangolin
NC_045512	1274	G	C	6	MT040333|MT040334|MT040335|MT040336|MT072864|MT072865.1	missense	43740578_3	ORF1ab	GU280_gp01.p02.CDS_1	protein_coding	+	337V>337L	1274G>C	0.05217391304347828	NA	Pangolin	NA	Pangolin
NC_045512	1274	G	C	6	MT040333|MT040334|MT040335|MT040336|MT072864|MT072865.1	missense	43740578_1	ORF1ab	GU280_gp01.p01_1	protein_coding	+	337V>337L	1274G>C	0.05217391304347828	NA	Pangolin	NA	Pangolin
NC_045512	1274	G	C	6	MT040333|MT040334|MT040335|MT040336|MT072864|MT072865.1	missense	43740578_3	ORF1ab	GU280_gp01.p02.CDS_1	protein_coding	+	337V>337L	1274G>C	0.05217391304347828	NA	Pangolin	NA	Pangolin
NC_045512	1274	G	C	6	MT040333|MT040334|MT040335|MT040336|MT072864|MT072865.1	missense	43740578_1	ORF1ab	GU280_gp01.p01_1	protein_coding	+	337V>337L	1274G>C	0.05217391304347828	NA	Pangolin	NA	Pangolin
NC_045512	1274	G	C	6	MT040333|MT040334|MT040335|MT040336|MT072864|MT072865.1	missense	43740578_3	ORF1ab	GU280_gp01.p02.CDS_1	protein_coding	+	337V>337L	1274G>C	0.05217391304347828	NA	Pangolin	NA	Pangolin
NC_045512	1274	G	C	6	MT040333|MT040334|MT040335|MT040336|MT072864|MT072865.1	missense	43740578_1	ORF1ab	GU280_gp01.p01_1	protein_coding	+	337V>337L	1274G>C	0.05217391304347828	NA	Pangolin	NA	Pangolin
NC_045512	1274	G	C	6	MT040333|MT040334|MT040335|MT040336|MT072864|MT072865.1	missense	43740578_3	ORF1ab	GU280_gp01.p02.CDS_1	protein_coding	+	337V>337L	1274G>C	0.05217391304347828	NA	Pangolin	NA	Pangolin
NC_045512	1274	G	C	6	MT040333|MT040334|MT040335|MT040336|MT072864|MT072865.1	missense	43740578_1	ORF1ab	GU280_gp01.p01_1	protein_coding	+	337V>337L	1274G>C	0.05217391304347828	NA	Pangolin	NA	Pangolin
NC_045512	1274	G	C	6	MT040333|MT040334|MT040335|MT040336|MT072864|MT072865.1	missense	43740578_3	ORF1ab	GU280_gp01.p02.CDS_1	protein_coding	+	337V>337L	1274G>C	0.05217391304347828	NA	Pangolin	NA	Pangolin
NC_045512	1274	G	C	6	MT040333|MT040334|MT040335|MT040336|MT072864|MT072865.1	missense	43740578_1	ORF1ab	GU280_gp01.p01_1	protein_coding	+	337V>337L	1274G>C	0.05217391304347828	NA	Pangolin	NA	Pangolin
NC_045512	1274	G	C	6	MT040333|MT040334|MT040335|MT040336|MT072864|MT072865.1	missense	43740578_3	ORF1ab	GU280_gp01.p02.CDS_1	protein_coding	+	337V>337L	1274G>C	0.05217391304347828	NA	Pangolin	NA	Pangolin
NC_045512	1278	A	G	3	MG772933|MG772934|MT084071.1	missense	43740578_1	ORF1ab	GU280_gp01.p01_1	protein_coding	+	338K>338R	1278A>G	0.02608695652173914	Bat	NA	NA	Bat
NC_045512	1278	A	G	3	MG772933|MG772934|MT084071.1	missense	43740578_3	ORF1ab	GU280_gp01.p02.CDS_1	protein_coding	+	338K>338R	1278A>G	0.02608695652173914	Bat	NA	NA	Bat
NC_045512	1278	A	G	3	MG772933|MG772934|MT084071.1	missense	43740578_1	ORF1ab	GU280_gp01.p01_1	protein_coding	+	338K>338R	1278A>G	0.02608695652173914	Bat	NA	NA	Bat
NC_045512	1278	A	G	3	MG772933|MG772934|MT084071.1	missense	43740578_3	ORF1ab	GU280_gp01.p02.CDS_1	protein_coding	+	338K>338R	1278A>G	0.02608695652173914	Bat	NA	NA	Bat
NC_045512	1278	A	G	3	MG772933|MG772934|MT084071.1	missense	43740578_1	ORF1ab	GU280_gp01.p01_1	protein_coding	+	338K>338R	1278A>G	0.02608695652173914	Bat	NA	NA	Bat
NC_045512	1278	A	G	3	MG772933|MG772934|MT084071.1	missense	43740578_3	ORF1ab	GU280_gp01.p02.CDS_1	protein_coding	+	338K>338R	1278A>G	0.02608695652173914	Bat	NA	NA	Bat
NC_045512	1278	A	G	3	MG772933|MG772934|MT084071.1	missense	43740578_1	ORF1ab	GU280_gp01.p01_1	protein_coding	+	338K>338R	1278A>G	0.02608695652173914	Bat	NA	NA	Bat
NC_045512	1278	A	G	3	MG772933|MG772934|MT084071.1	missense	43740578_3	ORF1ab	GU280_gp01.p02.CDS_1	protein_coding	+	338K>338R	1278A>G	0.02608695652173914	Bat	NA	NA	Bat
NC_045512	1278	A	G	3	MG772933|MG772934|MT084071.1	missense	43740578_1	ORF1ab	GU280_gp01.p01_1	protein_coding	+	338K>338R	1278A>G	0.02608695652173914	Bat	NA	NA	Bat
NC_045512	1278	A	G	3	MG772933|MG772934|MT084071.1	missense	43740578_3	ORF1ab	GU280_gp01.p02.CDS_1	protein_coding	+	338K>338R	1278A>G	0.02608695652173914	Bat	NA	NA	Bat
NC_045512	1278	A	G	3	MG772933|MG772934|MT084071.1	missense	43740578_1	ORF1ab	GU280_gp01.p01_1	protein_coding	+	338K>338R	1278A>G	0.02608695652173914	Bat	NA	NA	Bat
NC_045512	1278	A	G	3	MG772933|MG772934|MT084071.1	missense	43740578_3	ORF1ab	GU280_gp01.p02.CDS_1	protein_coding	+	338K>338R	1278A>G	0.02608695652173914	Bat	NA	NA	Bat
NC_045512	1278	A	G	3	MG772933|MG772934|MT084071.1	missense	43740578_1	ORF1ab	GU280_gp01.p01_1	protein_coding	+	338K>338R	1278A>G	0.02608695652173914	Bat	NA	NA	Bat
NC_045512	1278	A	G	3	MG772933|MG772934|MT084071.1	missense	43740578_3	ORF1ab	GU280_gp01.p02.CDS_1	protein_coding	+	338K>338R	1278A>G	0.02608695652173914	Bat	NA	NA	Bat
NC_045512	1371	A	T	6	MT040333|MT040334|MT040335|MT040336|MT072864|MT072865.1	missense	43740578_1	ORF1ab	GU280_gp01.p01_1	protein_coding	+	369Y>369F	1371A>T	0.05217391304347828	NA	Pangolin	NA	Pangolin
NC_045512	1371	A	T	6	MT040333|MT040334|MT040335|MT040336|MT072864|MT072865.1	missense	43740578_3	ORF1ab	GU280_gp01.p02.CDS_1	protein_coding	+	369Y>369F	1371A>T	0.05217391304347828	NA	Pangolin	NA	Pangolin
NC_045512	1371	A	T	6	MT040333|MT040334|MT040335|MT040336|MT072864|MT072865.1	missense	43740578_1	ORF1ab	GU280_gp01.p01_1	protein_coding	+	369Y>369F	1371A>T	0.05217391304347828	NA	Pangolin	NA	Pangolin
NC_045512	1371	A	T	6	MT040333|MT040334|MT040335|MT040336|MT072864|MT072865.1	missense	43740578_3	ORF1ab	GU280_gp01.p02.CDS_1	protein_coding	+	369Y>369F	1371A>T	0.05217391304347828	NA	Pangolin	NA	Pangolin
NC_045512	1371	A	T	6	MT040333|MT040334|MT040335|MT040336|MT072864|MT072865.1	missense	43740578_1	ORF1ab	GU280_gp01.p01_1	protein_coding	+	369Y>369F	1371A>T	0.05217391304347828	NA	Pangolin	NA	Pangolin
NC_045512	1371	A	T	6	MT040333|MT040334|MT040335|MT040336|MT072864|MT072865.1	missense	43740578_3	ORF1ab	GU280_gp01.p02.CDS_1	protein_coding	+	369Y>369F	1371A>T	0.05217391304347828	NA	Pangolin	NA	Pangolin
NC_045512	1371	A	T	6	MT040333|MT040334|MT040335|MT040336|MT072864|MT072865.1	missense	43740578_1	ORF1ab	GU280_gp01.p01_1	protein_coding	+	369Y>369F	1371A>T	0.05217391304347828	NA	Pangolin	NA	Pangolin
NC_045512	1371	A	T	6	MT040333|MT040334|MT040335|MT040336|MT072864|MT072865.1	missense	43740578_3	ORF1ab	GU280_gp01.p02.CDS_1	protein_coding	+	369Y>369F	1371A>T	0.05217391304347828	NA	Pangolin	NA	Pangolin
NC_045512	1371	A	T	6	MT040333|MT040334|MT040335|MT040336|MT072864|MT072865.1	missense	43740578_1	ORF1ab	GU280_gp01.p01_1	protein_coding	+	369Y>369F	1371A>T	0.05217391304347828	NA	Pangolin	NA	Pangolin
NC_045512	1371	A	T	6	MT040333|MT040334|MT040335|MT040336|MT072864|MT072865.1	missense	43740578_3	ORF1ab	GU280_gp01.p02.CDS_1	protein_coding	+	369Y>369F	1371A>T	0.05217391304347828	NA	Pangolin	NA	Pangolin
NC_045512	1371	A	T	6	MT040333|MT040334|MT040335|MT040336|MT072864|MT072865.1	missense	43740578_1	ORF1ab	GU280_gp01.p01_1	protein_coding	+	369Y>369F	1371A>T	0.05217391304347828	NA	Pangolin	NA	Pangolin
NC_045512	1371	A	T	6	MT040333|MT040334|MT040335|MT040336|MT072864|MT072865.1	missense	43740578_3	ORF1ab	GU280_gp01.p02.CDS_1	protein_coding	+	369Y>369F	1371A>T	0.05217391304347828	NA	Pangolin	NA	Pangolin
NC_045512	1371	A	T	6	MT040333|MT040334|MT040335|MT040336|MT072864|MT072865.1	missense	43740578_1	ORF1ab	GU280_gp01.p01_1	protein_coding	+	369Y>369F	1371A>T	0.05217391304347828	NA	Pangolin	NA	Pangolin
NC_045512	1371	A	T	6	MT040333|MT040334|MT040335|MT040336|MT072864|MT072865.1	missense	43740578_3	ORF1ab	GU280_gp01.p02.CDS_1	protein_coding	+	369Y>369F	1371A>T	0.05217391304347828	NA	Pangolin	NA	Pangolin
NC_045512	1391	T	C	10	MG772933|MG772934|MN996532|MT040333|MT040334|MT040335|MT040336|MT072864|MT072865.1|MT084071.1	missense	43740578_1	ORF1ab	GU280_gp01.p01_1	protein_coding	+	376S>376P	1391T>C	0.08695652173913046	Bat	Pangolin	NA	Bat-Pangolin
NC_045512	1391	T	C	10	MG772933|MG772934|MN996532|MT040333|MT040334|MT040335|MT040336|MT072864|MT072865.1|MT084071.1	missense	43740578_3	ORF1ab	GU280_gp01.p02.CDS_1	protein_coding	+	376S>376P	1391T>C	0.08695652173913046	Bat	Pangolin	NA	Bat-Pangolin
NC_045512	1391	T	C	10	MG772933|MG772934|MN996532|MT040333|MT040334|MT040335|MT040336|MT072864|MT072865.1|MT084071.1	missense	43740578_1	ORF1ab	GU280_gp01.p01_1	protein_coding	+	376S>376P	1391T>C	0.08695652173913046	Bat	Pangolin	NA	Bat-Pangolin
NC_045512	1391	T	C	10	MG772933|MG772934|MN996532|MT040333|MT040334|MT040335|MT040336|MT072864|MT072865.1|MT084071.1	missense	43740578_3	ORF1ab	GU280_gp01.p02.CDS_1	protein_coding	+	376S>376P	1391T>C	0.08695652173913046	Bat	Pangolin	NA	Bat-Pangolin
NC_045512	1391	T	C	10	MG772933|MG772934|MN996532|MT040333|MT040334|MT040335|MT040336|MT072864|MT072865.1|MT084071.1	missense	43740578_1	ORF1ab	GU280_gp01.p01_1	protein_coding	+	376S>376P	1391T>C	0.08695652173913046	Bat	Pangolin	NA	Bat-Pangolin
NC_045512	1391	T	C	10	MG772933|MG772934|MN996532|MT040333|MT040334|MT040335|MT040336|MT072864|MT072865.1|MT084071.1	missense	43740578_3	ORF1ab	GU280_gp01.p02.CDS_1	protein_coding	+	376S>376P	1391T>C	0.08695652173913046	Bat	Pangolin	NA	Bat-Pangolin
NC_045512	1391	T	C	10	MG772933|MG772934|MN996532|MT040333|MT040334|MT040335|MT040336|MT072864|MT072865.1|MT084071.1	missense	43740578_1	ORF1ab	GU280_gp01.p01_1	protein_coding	+	376S>376P	1391T>C	0.08695652173913046	Bat	Pangolin	NA	Bat-Pangolin
NC_045512	1391	T	C	10	MG772933|MG772934|MN996532|MT040333|MT040334|MT040335|MT040336|MT072864|MT072865.1|MT084071.1	missense	43740578_3	ORF1ab	GU280_gp01.p02.CDS_1	protein_coding	+	376S>376P	1391T>C	0.08695652173913046	Bat	Pangolin	NA	Bat-Pangolin
NC_045512	1391	T	C	10	MG772933|MG772934|MN996532|MT040333|MT040334|MT040335|MT040336|MT072864|MT072865.1|MT084071.1	missense	43740578_1	ORF1ab	GU280_gp01.p01_1	protein_coding	+	376S>376P	1391T>C	0.08695652173913046	Bat	Pangolin	NA	Bat-Pangolin
NC_045512	1391	T	C	10	MG772933|MG772934|MN996532|MT040333|MT040334|MT040335|MT040336|MT072864|MT072865.1|MT084071.1	missense	43740578_3	ORF1ab	GU280_gp01.p02.CDS_1	protein_coding	+	376S>376P	1391T>C	0.08695652173913046	Bat	Pangolin	NA	Bat-Pangolin
NC_045512	1391	T	C	10	MG772933|MG772934|MN996532|MT040333|MT040334|MT040335|MT040336|MT072864|MT072865.1|MT084071.1	missense	43740578_1	ORF1ab	GU280_gp01.p01_1	protein_coding	+	376S>376P	1391T>C	0.08695652173913046	Bat	Pangolin	NA	Bat-Pangolin
NC_045512	1391	T	C	10	MG772933|MG772934|MN996532|MT040333|MT040334|MT040335|MT040336|MT072864|MT072865.1|MT084071.1	missense	43740578_3	ORF1ab	GU280_gp01.p02.CDS_1	protein_coding	+	376S>376P	1391T>C	0.08695652173913046	Bat	Pangolin	NA	Bat-Pangolin
NC_045512	1391	T	C	10	MG772933|MG772934|MN996532|MT040333|MT040334|MT040335|MT040336|MT072864|MT072865.1|MT084071.1	missense	43740578_1	ORF1ab	GU280_gp01.p01_1	protein_coding	+	376S>376P	1391T>C	0.08695652173913046	Bat	Pangolin	NA	Bat-Pangolin
NC_045512	1391	T	C	10	MG772933|MG772934|MN996532|MT040333|MT040334|MT040335|MT040336|MT072864|MT072865.1|MT084071.1	missense	43740578_3	ORF1ab	GU280_gp01.p02.CDS_1	protein_coding	+	376S>376P	1391T>C	0.08695652173913046	Bat	Pangolin	NA	Bat-Pangolin
NC_045512	1397	G	A	8	hCoV-19_Wuhan_HBCDC-HB-05_2020|MT040333|MT040334|MT040335|MT040336|MT072864|MT072865.1|MT084071.1	missense	43740578_1	ORF1ab	GU280_gp01.p01_1	protein_coding	+	378V>378I	1397G>A	0.06956521739130438	NA	Pangolin	NA	Pangolin
NC_045512	1397	G	A	8	hCoV-19_Wuhan_HBCDC-HB-05_2020|MT040333|MT040334|MT040335|MT040336|MT072864|MT072865.1|MT084071.1	missense	43740578_3	ORF1ab	GU280_gp01.p02.CDS_1	protein_coding	+	378V>378I	1397G>A	0.06956521739130438	NA	Pangolin	NA	Pangolin
NC_045512	1397	G	A	8	hCoV-19_Wuhan_HBCDC-HB-05_2020|MT040333|MT040334|MT040335|MT040336|MT072864|MT072865.1|MT084071.1	missense	43740578_1	ORF1ab	GU280_gp01.p01_1	protein_coding	+	378V>378I	1397G>A	0.06956521739130438	NA	Pangolin	NA	Pangolin
NC_045512	1397	G	A	8	hCoV-19_Wuhan_HBCDC-HB-05_2020|MT040333|MT040334|MT040335|MT040336|MT072864|MT072865.1|MT084071.1	missense	43740578_3	ORF1ab	GU280_gp01.p02.CDS_1	protein_coding	+	378V>378I	1397G>A	0.06956521739130438	NA	Pangolin	NA	Pangolin
NC_045512	1397	G	A	8	hCoV-19_Wuhan_HBCDC-HB-05_2020|MT040333|MT040334|MT040335|MT040336|MT072864|MT072865.1|MT084071.1	missense	43740578_1	ORF1ab	GU280_gp01.p01_1	protein_coding	+	378V>378I	1397G>A	0.06956521739130438	NA	Pangolin	NA	Pangolin
NC_045512	1397	G	A	8	hCoV-19_Wuhan_HBCDC-HB-05_2020|MT040333|MT040334|MT040335|MT040336|MT072864|MT072865.1|MT084071.1	missense	43740578_3	ORF1ab	GU280_gp01.p02.CDS_1	protein_coding	+	378V>378I	1397G>A	0.06956521739130438	NA	Pangolin	NA	Pangolin
NC_045512	1397	G	A	8	hCoV-19_Wuhan_HBCDC-HB-05_2020|MT040333|MT040334|MT040335|MT040336|MT072864|MT072865.1|MT084071.1	missense	43740578_1	ORF1ab	GU280_gp01.p01_1	protein_coding	+	378V>378I	1397G>A	0.06956521739130438	NA	Pangolin	NA	Pangolin
NC_045512	1397	G	A	8	hCoV-19_Wuhan_HBCDC-HB-05_2020|MT040333|MT040334|MT040335|MT040336|MT072864|MT072865.1|MT084071.1	missense	43740578_3	ORF1ab	GU280_gp01.p02.CDS_1	protein_coding	+	378V>378I	1397G>A	0.06956521739130438	NA	Pangolin	NA	Pangolin
NC_045512	1397	G	A	8	hCoV-19_Wuhan_HBCDC-HB-05_2020|MT040333|MT040334|MT040335|MT040336|MT072864|MT072865.1|MT084071.1	missense	43740578_1	ORF1ab	GU280_gp01.p01_1	protein_coding	+	378V>378I	1397G>A	0.06956521739130438	NA	Pangolin	NA	Pangolin
NC_045512	1397	G	A	8	hCoV-19_Wuhan_HBCDC-HB-05_2020|MT040333|MT040334|MT040335|MT040336|MT072864|MT072865.1|MT084071.1	missense	43740578_3	ORF1ab	GU280_gp01.p02.CDS_1	protein_coding	+	378V>378I	1397G>A	0.06956521739130438	NA	Pangolin	NA	Pangolin
NC_045512	1397	G	A	8	hCoV-19_Wuhan_HBCDC-HB-05_2020|MT040333|MT040334|MT040335|MT040336|MT072864|MT072865.1|MT084071.1	missense	43740578_1	ORF1ab	GU280_gp01.p01_1	protein_coding	+	378V>378I	1397G>A	0.06956521739130438	NA	Pangolin	NA	Pangolin
NC_045512	1397	G	A	8	hCoV-19_Wuhan_HBCDC-HB-05_2020|MT040333|MT040334|MT040335|MT040336|MT072864|MT072865.1|MT084071.1	missense	43740578_3	ORF1ab	GU280_gp01.p02.CDS_1	protein_coding	+	378V>378I	1397G>A	0.06956521739130438	NA	Pangolin	NA	Pangolin
NC_045512	1397	G	A	8	hCoV-19_Wuhan_HBCDC-HB-05_2020|MT040333|MT040334|MT040335|MT040336|MT072864|MT072865.1|MT084071.1	missense	43740578_1	ORF1ab	GU280_gp01.p01_1	protein_coding	+	378V>378I	1397G>A	0.06956521739130438	NA	Pangolin	NA	Pangolin
NC_045512	1397	G	A	8	hCoV-19_Wuhan_HBCDC-HB-05_2020|MT040333|MT040334|MT040335|MT040336|MT072864|MT072865.1|MT084071.1	missense	43740578_3	ORF1ab	GU280_gp01.p02.CDS_1	protein_coding	+	378V>378I	1397G>A	0.06956521739130438	NA	Pangolin	NA	Pangolin
NC_045512	1451	A	G	2	MG772933|MG772934	missense	43740578_1	ORF1ab	GU280_gp01.p01_1	protein_coding	+	396I>396V	1451A>G	0.017391304347826094	Bat	NA	NA	Bat
NC_045512	1451	A	G	2	MG772933|MG772934	missense	43740578_3	ORF1ab	GU280_gp01.p02.CDS_1	protein_coding	+	396I>396V	1451A>G	0.017391304347826094	Bat	NA	NA	Bat
NC_045512	1451	A	G	2	MG772933|MG772934	missense	43740578_1	ORF1ab	GU280_gp01.p01_1	protein_coding	+	396I>396V	1451A>G	0.017391304347826094	Bat	NA	NA	Bat
NC_045512	1451	A	G	2	MG772933|MG772934	missense	43740578_3	ORF1ab	GU280_gp01.p02.CDS_1	protein_coding	+	396I>396V	1451A>G	0.017391304347826094	Bat	NA	NA	Bat
NC_045512	1451	A	G	2	MG772933|MG772934	missense	43740578_1	ORF1ab	GU280_gp01.p01_1	protein_coding	+	396I>396V	1451A>G	0.017391304347826094	Bat	NA	NA	Bat
NC_045512	1451	A	G	2	MG772933|MG772934	missense	43740578_3	ORF1ab	GU280_gp01.p02.CDS_1	protein_coding	+	396I>396V	1451A>G	0.017391304347826094	Bat	NA	NA	Bat
NC_045512	1451	A	G	2	MG772933|MG772934	missense	43740578_1	ORF1ab	GU280_gp01.p01_1	protein_coding	+	396I>396V	1451A>G	0.017391304347826094	Bat	NA	NA	Bat
NC_045512	1451	A	G	2	MG772933|MG772934	missense	43740578_3	ORF1ab	GU280_gp01.p02.CDS_1	protein_coding	+	396I>396V	1451A>G	0.017391304347826094	Bat	NA	NA	Bat
NC_045512	1451	A	G	2	MG772933|MG772934	missense	43740578_1	ORF1ab	GU280_gp01.p01_1	protein_coding	+	396I>396V	1451A>G	0.017391304347826094	Bat	NA	NA	Bat
NC_045512	1451	A	G	2	MG772933|MG772934	missense	43740578_3	ORF1ab	GU280_gp01.p02.CDS_1	protein_coding	+	396I>396V	1451A>G	0.017391304347826094	Bat	NA	NA	Bat
NC_045512	1451	A	G	2	MG772933|MG772934	missense	43740578_1	ORF1ab	GU280_gp01.p01_1	protein_coding	+	396I>396V	1451A>G	0.017391304347826094	Bat	NA	NA	Bat
NC_045512	1451	A	G	2	MG772933|MG772934	missense	43740578_3	ORF1ab	GU280_gp01.p02.CDS_1	protein_coding	+	396I>396V	1451A>G	0.017391304347826094	Bat	NA	NA	Bat
NC_045512	1451	A	G	2	MG772933|MG772934	missense	43740578_1	ORF1ab	GU280_gp01.p01_1	protein_coding	+	396I>396V	1451A>G	0.017391304347826094	Bat	NA	NA	Bat
NC_045512	1451	A	G	2	MG772933|MG772934	missense	43740578_3	ORF1ab	GU280_gp01.p02.CDS_1	protein_coding	+	396I>396V	1451A>G	0.017391304347826094	Bat	NA	NA	Bat
NC_045512	1452	T	C	7	MT040333|MT040334|MT040335|MT040336|MT072864|MT072865.1|MT084071.1	missense	43740578_1	ORF1ab	GU280_gp01.p01_1	protein_coding	+	396I>396T	1452T>C	0.06086956521739133	NA	Pangolin	NA	Pangolin
NC_045512	1452	T	C	7	MT040333|MT040334|MT040335|MT040336|MT072864|MT072865.1|MT084071.1	missense	43740578_3	ORF1ab	GU280_gp01.p02.CDS_1	protein_coding	+	396I>396T	1452T>C	0.06086956521739133	NA	Pangolin	NA	Pangolin
NC_045512	1452	T	C	7	MT040333|MT040334|MT040335|MT040336|MT072864|MT072865.1|MT084071.1	missense	43740578_1	ORF1ab	GU280_gp01.p01_1	protein_coding	+	396I>396T	1452T>C	0.06086956521739133	NA	Pangolin	NA	Pangolin
NC_045512	1452	T	C	7	MT040333|MT040334|MT040335|MT040336|MT072864|MT072865.1|MT084071.1	missense	43740578_3	ORF1ab	GU280_gp01.p02.CDS_1	protein_coding	+	396I>396T	1452T>C	0.06086956521739133	NA	Pangolin	NA	Pangolin
NC_045512	1452	T	C	7	MT040333|MT040334|MT040335|MT040336|MT072864|MT072865.1|MT084071.1	missense	43740578_1	ORF1ab	GU280_gp01.p01_1	protein_coding	+	396I>396T	1452T>C	0.06086956521739133	NA	Pangolin	NA	Pangolin
NC_045512	1452	T	C	7	MT040333|MT040334|MT040335|MT040336|MT072864|MT072865.1|MT084071.1	missense	43740578_3	ORF1ab	GU280_gp01.p02.CDS_1	protein_coding	+	396I>396T	1452T>C	0.06086956521739133	NA	Pangolin	NA	Pangolin
NC_045512	1452	T	C	7	MT040333|MT040334|MT040335|MT040336|MT072864|MT072865.1|MT084071.1	missense	43740578_1	ORF1ab	GU280_gp01.p01_1	protein_coding	+	396I>396T	1452T>C	0.06086956521739133	NA	Pangolin	NA	Pangolin
NC_045512	1452	T	C	7	MT040333|MT040334|MT040335|MT040336|MT072864|MT072865.1|MT084071.1	missense	43740578_3	ORF1ab	GU280_gp01.p02.CDS_1	protein_coding	+	396I>396T	1452T>C	0.06086956521739133	NA	Pangolin	NA	Pangolin
NC_045512	1452	T	C	7	MT040333|MT040334|MT040335|MT040336|MT072864|MT072865.1|MT084071.1	missense	43740578_1	ORF1ab	GU280_gp01.p01_1	protein_coding	+	396I>396T	1452T>C	0.06086956521739133	NA	Pangolin	NA	Pangolin
NC_045512	1452	T	C	7	MT040333|MT040334|MT040335|MT040336|MT072864|MT072865.1|MT084071.1	missense	43740578_3	ORF1ab	GU280_gp01.p02.CDS_1	protein_coding	+	396I>396T	1452T>C	0.06086956521739133	NA	Pangolin	NA	Pangolin
NC_045512	1452	T	C	7	MT040333|MT040334|MT040335|MT040336|MT072864|MT072865.1|MT084071.1	missense	43740578_1	ORF1ab	GU280_gp01.p01_1	protein_coding	+	396I>396T	1452T>C	0.06086956521739133	NA	Pangolin	NA	Pangolin
NC_045512	1452	T	C	7	MT040333|MT040334|MT040335|MT040336|MT072864|MT072865.1|MT084071.1	missense	43740578_3	ORF1ab	GU280_gp01.p02.CDS_1	protein_coding	+	396I>396T	1452T>C	0.06086956521739133	NA	Pangolin	NA	Pangolin
NC_045512	1452	T	C	7	MT040333|MT040334|MT040335|MT040336|MT072864|MT072865.1|MT084071.1	missense	43740578_1	ORF1ab	GU280_gp01.p01_1	protein_coding	+	396I>396T	1452T>C	0.06086956521739133	NA	Pangolin	NA	Pangolin
NC_045512	1452	T	C	7	MT040333|MT040334|MT040335|MT040336|MT072864|MT072865.1|MT084071.1	missense	43740578_3	ORF1ab	GU280_gp01.p02.CDS_1	protein_coding	+	396I>396T	1452T>C	0.06086956521739133	NA	Pangolin	NA	Pangolin
NC_045512	1482	T	A	2	MG772933|MG772934	missense	43740578_1	ORF1ab	GU280_gp01.p01_1	protein_coding	+	406F>406Y	1482T>A	0.017391304347826094	Bat	NA	NA	Bat
NC_045512	1482	T	A	2	MG772933|MG772934	missense	43740578_3	ORF1ab	GU280_gp01.p02.CDS_1	protein_coding	+	406F>406Y	1482T>A	0.017391304347826094	Bat	NA	NA	Bat
NC_045512	1482	T	A	2	MG772933|MG772934	missense	43740578_1	ORF1ab	GU280_gp01.p01_1	protein_coding	+	406F>406Y	1482T>A	0.017391304347826094	Bat	NA	NA	Bat
NC_045512	1482	T	A	2	MG772933|MG772934	missense	43740578_3	ORF1ab	GU280_gp01.p02.CDS_1	protein_coding	+	406F>406Y	1482T>A	0.017391304347826094	Bat	NA	NA	Bat
NC_045512	1482	T	A	2	MG772933|MG772934	missense	43740578_1	ORF1ab	GU280_gp01.p01_1	protein_coding	+	406F>406Y	1482T>A	0.017391304347826094	Bat	NA	NA	Bat
NC_045512	1482	T	A	2	MG772933|MG772934	missense	43740578_3	ORF1ab	GU280_gp01.p02.CDS_1	protein_coding	+	406F>406Y	1482T>A	0.017391304347826094	Bat	NA	NA	Bat
NC_045512	1482	T	A	2	MG772933|MG772934	missense	43740578_1	ORF1ab	GU280_gp01.p01_1	protein_coding	+	406F>406Y	1482T>A	0.017391304347826094	Bat	NA	NA	Bat
NC_045512	1482	T	A	2	MG772933|MG772934	missense	43740578_3	ORF1ab	GU280_gp01.p02.CDS_1	protein_coding	+	406F>406Y	1482T>A	0.017391304347826094	Bat	NA	NA	Bat
NC_045512	1482	T	A	2	MG772933|MG772934	missense	43740578_1	ORF1ab	GU280_gp01.p01_1	protein_coding	+	406F>406Y	1482T>A	0.017391304347826094	Bat	NA	NA	Bat
NC_045512	1482	T	A	2	MG772933|MG772934	missense	43740578_3	ORF1ab	GU280_gp01.p02.CDS_1	protein_coding	+	406F>406Y	1482T>A	0.017391304347826094	Bat	NA	NA	Bat
NC_045512	1482	T	A	2	MG772933|MG772934	missense	43740578_1	ORF1ab	GU280_gp01.p01_1	protein_coding	+	406F>406Y	1482T>A	0.017391304347826094	Bat	NA	NA	Bat
NC_045512	1482	T	A	2	MG772933|MG772934	missense	43740578_3	ORF1ab	GU280_gp01.p02.CDS_1	protein_coding	+	406F>406Y	1482T>A	0.017391304347826094	Bat	NA	NA	Bat
NC_045512	1482	T	A	2	MG772933|MG772934	missense	43740578_1	ORF1ab	GU280_gp01.p01_1	protein_coding	+	406F>406Y	1482T>A	0.017391304347826094	Bat	NA	NA	Bat
NC_045512	1482	T	A	2	MG772933|MG772934	missense	43740578_3	ORF1ab	GU280_gp01.p02.CDS_1	protein_coding	+	406F>406Y	1482T>A	0.017391304347826094	Bat	NA	NA	Bat
NC_045512	1499	T	G	2	MG772933|MG772934	missense	43740578_1	ORF1ab	GU280_gp01.p01_1	protein_coding	+	412S>412A	1499T>G	0.017391304347826094	Bat	NA	NA	Bat
NC_045512	1499	T	G	2	MG772933|MG772934	missense	43740578_3	ORF1ab	GU280_gp01.p02.CDS_1	protein_coding	+	412S>412A	1499T>G	0.017391304347826094	Bat	NA	NA	Bat
NC_045512	1499	T	G	2	MG772933|MG772934	missense	43740578_1	ORF1ab	GU280_gp01.p01_1	protein_coding	+	412S>412A	1499T>G	0.017391304347826094	Bat	NA	NA	Bat
NC_045512	1499	T	G	2	MG772933|MG772934	missense	43740578_3	ORF1ab	GU280_gp01.p02.CDS_1	protein_coding	+	412S>412A	1499T>G	0.017391304347826094	Bat	NA	NA	Bat
NC_045512	1499	T	G	2	MG772933|MG772934	missense	43740578_1	ORF1ab	GU280_gp01.p01_1	protein_coding	+	412S>412A	1499T>G	0.017391304347826094	Bat	NA	NA	Bat
NC_045512	1499	T	G	2	MG772933|MG772934	missense	43740578_3	ORF1ab	GU280_gp01.p02.CDS_1	protein_coding	+	412S>412A	1499T>G	0.017391304347826094	Bat	NA	NA	Bat
NC_045512	1499	T	G	2	MG772933|MG772934	missense	43740578_1	ORF1ab	GU280_gp01.p01_1	protein_coding	+	412S>412A	1499T>G	0.017391304347826094	Bat	NA	NA	Bat
NC_045512	1499	T	G	2	MG772933|MG772934	missense	43740578_3	ORF1ab	GU280_gp01.p02.CDS_1	protein_coding	+	412S>412A	1499T>G	0.017391304347826094	Bat	NA	NA	Bat
NC_045512	1499	T	G	2	MG772933|MG772934	missense	43740578_1	ORF1ab	GU280_gp01.p01_1	protein_coding	+	412S>412A	1499T>G	0.017391304347826094	Bat	NA	NA	Bat
NC_045512	1499	T	G	2	MG772933|MG772934	missense	43740578_3	ORF1ab	GU280_gp01.p02.CDS_1	protein_coding	+	412S>412A	1499T>G	0.017391304347826094	Bat	NA	NA	Bat
NC_045512	1499	T	G	2	MG772933|MG772934	missense	43740578_1	ORF1ab	GU280_gp01.p01_1	protein_coding	+	412S>412A	1499T>G	0.017391304347826094	Bat	NA	NA	Bat
NC_045512	1499	T	G	2	MG772933|MG772934	missense	43740578_3	ORF1ab	GU280_gp01.p02.CDS_1	protein_coding	+	412S>412A	1499T>G	0.017391304347826094	Bat	NA	NA	Bat
NC_045512	1499	T	G	2	MG772933|MG772934	missense	43740578_1	ORF1ab	GU280_gp01.p01_1	protein_coding	+	412S>412A	1499T>G	0.017391304347826094	Bat	NA	NA	Bat
NC_045512	1499	T	G	2	MG772933|MG772934	missense	43740578_3	ORF1ab	GU280_gp01.p02.CDS_1	protein_coding	+	412S>412A	1499T>G	0.017391304347826094	Bat	NA	NA	Bat
NC_045512	1556	A	G	6	MT040333|MT040334|MT040335|MT040336|MT072864|MT072865.1	missense	43740578_1	ORF1ab	GU280_gp01.p01_1	protein_coding	+	431I>431V	1556A>G	0.05217391304347828	NA	Pangolin	NA	Pangolin
NC_045512	1556	A	G	6	MT040333|MT040334|MT040335|MT040336|MT072864|MT072865.1	missense	43740578_3	ORF1ab	GU280_gp01.p02.CDS_1	protein_coding	+	431I>431V	1556A>G	0.05217391304347828	NA	Pangolin	NA	Pangolin
NC_045512	1556	A	G	6	MT040333|MT040334|MT040335|MT040336|MT072864|MT072865.1	missense	43740578_1	ORF1ab	GU280_gp01.p01_1	protein_coding	+	431I>431V	1556A>G	0.05217391304347828	NA	Pangolin	NA	Pangolin
NC_045512	1556	A	G	6	MT040333|MT040334|MT040335|MT040336|MT072864|MT072865.1	missense	43740578_3	ORF1ab	GU280_gp01.p02.CDS_1	protein_coding	+	431I>431V	1556A>G	0.05217391304347828	NA	Pangolin	NA	Pangolin
NC_045512	1556	A	G	6	MT040333|MT040334|MT040335|MT040336|MT072864|MT072865.1	missense	43740578_1	ORF1ab	GU280_gp01.p01_1	protein_coding	+	431I>431V	1556A>G	0.05217391304347828	NA	Pangolin	NA	Pangolin
NC_045512	1556	A	G	6	MT040333|MT040334|MT040335|MT040336|MT072864|MT072865.1	missense	43740578_3	ORF1ab	GU280_gp01.p02.CDS_1	protein_coding	+	431I>431V	1556A>G	0.05217391304347828	NA	Pangolin	NA	Pangolin
NC_045512	1556	A	G	6	MT040333|MT040334|MT040335|MT040336|MT072864|MT072865.1	missense	43740578_1	ORF1ab	GU280_gp01.p01_1	protein_coding	+	431I>431V	1556A>G	0.05217391304347828	NA	Pangolin	NA	Pangolin
NC_045512	1556	A	G	6	MT040333|MT040334|MT040335|MT040336|MT072864|MT072865.1	missense	43740578_3	ORF1ab	GU280_gp01.p02.CDS_1	protein_coding	+	431I>431V	1556A>G	0.05217391304347828	NA	Pangolin	NA	Pangolin
NC_045512	1556	A	G	6	MT040333|MT040334|MT040335|MT040336|MT072864|MT072865.1	missense	43740578_1	ORF1ab	GU280_gp01.p01_1	protein_coding	+	431I>431V	1556A>G	0.05217391304347828	NA	Pangolin	NA	Pangolin
NC_045512	1556	A	G	6	MT040333|MT040334|MT040335|MT040336|MT072864|MT072865.1	missense	43740578_3	ORF1ab	GU280_gp01.p02.CDS_1	protein_coding	+	431I>431V	1556A>G	0.05217391304347828	NA	Pangolin	NA	Pangolin
NC_045512	1556	A	G	6	MT040333|MT040334|MT040335|MT040336|MT072864|MT072865.1	missense	43740578_1	ORF1ab	GU280_gp01.p01_1	protein_coding	+	431I>431V	1556A>G	0.05217391304347828	NA	Pangolin	NA	Pangolin
NC_045512	1556	A	G	6	MT040333|MT040334|MT040335|MT040336|MT072864|MT072865.1	missense	43740578_3	ORF1ab	GU280_gp01.p02.CDS_1	protein_coding	+	431I>431V	1556A>G	0.05217391304347828	NA	Pangolin	NA	Pangolin
NC_045512	1556	A	G	6	MT040333|MT040334|MT040335|MT040336|MT072864|MT072865.1	missense	43740578_1	ORF1ab	GU280_gp01.p01_1	protein_coding	+	431I>431V	1556A>G	0.05217391304347828	NA	Pangolin	NA	Pangolin
NC_045512	1556	A	G	6	MT040333|MT040334|MT040335|MT040336|MT072864|MT072865.1	missense	43740578_3	ORF1ab	GU280_gp01.p02.CDS_1	protein_coding	+	431I>431V	1556A>G	0.05217391304347828	NA	Pangolin	NA	Pangolin
NC_045512	1598	G	A	9	MG772933|MG772934|MT040333|MT040334|MT040335|MT040336|MT072864|MT072865.1|MT084071.1	missense	43740578_1	ORF1ab	GU280_gp01.p01_1	protein_coding	+	445G>445S	1598G>A	0.07826086956521741	Bat	Pangolin	NA	Bat-Pangolin
NC_045512	1598	G	A	9	MG772933|MG772934|MT040333|MT040334|MT040335|MT040336|MT072864|MT072865.1|MT084071.1	missense	43740578_3	ORF1ab	GU280_gp01.p02.CDS_1	protein_coding	+	445G>445S	1598G>A	0.07826086956521741	Bat	Pangolin	NA	Bat-Pangolin
NC_045512	1598	G	A	9	MG772933|MG772934|MT040333|MT040334|MT040335|MT040336|MT072864|MT072865.1|MT084071.1	missense	43740578_1	ORF1ab	GU280_gp01.p01_1	protein_coding	+	445G>445S	1598G>A	0.07826086956521741	Bat	Pangolin	NA	Bat-Pangolin
NC_045512	1598	G	A	9	MG772933|MG772934|MT040333|MT040334|MT040335|MT040336|MT072864|MT072865.1|MT084071.1	missense	43740578_3	ORF1ab	GU280_gp01.p02.CDS_1	protein_coding	+	445G>445S	1598G>A	0.07826086956521741	Bat	Pangolin	NA	Bat-Pangolin
NC_045512	1598	G	A	9	MG772933|MG772934|MT040333|MT040334|MT040335|MT040336|MT072864|MT072865.1|MT084071.1	missense	43740578_1	ORF1ab	GU280_gp01.p01_1	protein_coding	+	445G>445S	1598G>A	0.07826086956521741	Bat	Pangolin	NA	Bat-Pangolin
NC_045512	1598	G	A	9	MG772933|MG772934|MT040333|MT040334|MT040335|MT040336|MT072864|MT072865.1|MT084071.1	missense	43740578_3	ORF1ab	GU280_gp01.p02.CDS_1	protein_coding	+	445G>445S	1598G>A	0.07826086956521741	Bat	Pangolin	NA	Bat-Pangolin
NC_045512	1598	G	A	9	MG772933|MG772934|MT040333|MT040334|MT040335|MT040336|MT072864|MT072865.1|MT084071.1	missense	43740578_1	ORF1ab	GU280_gp01.p01_1	protein_coding	+	445G>445S	1598G>A	0.07826086956521741	Bat	Pangolin	NA	Bat-Pangolin
NC_045512	1598	G	A	9	MG772933|MG772934|MT040333|MT040334|MT040335|MT040336|MT072864|MT072865.1|MT084071.1	missense	43740578_3	ORF1ab	GU280_gp01.p02.CDS_1	protein_coding	+	445G>445S	1598G>A	0.07826086956521741	Bat	Pangolin	NA	Bat-Pangolin
NC_045512	1598	G	A	9	MG772933|MG772934|MT040333|MT040334|MT040335|MT040336|MT072864|MT072865.1|MT084071.1	missense	43740578_1	ORF1ab	GU280_gp01.p01_1	protein_coding	+	445G>445S	1598G>A	0.07826086956521741	Bat	Pangolin	NA	Bat-Pangolin
NC_045512	1598	G	A	9	MG772933|MG772934|MT040333|MT040334|MT040335|MT040336|MT072864|MT072865.1|MT084071.1	missense	43740578_3	ORF1ab	GU280_gp01.p02.CDS_1	protein_coding	+	445G>445S	1598G>A	0.07826086956521741	Bat	Pangolin	NA	Bat-Pangolin
NC_045512	1598	G	A	9	MG772933|MG772934|MT040333|MT040334|MT040335|MT040336|MT072864|MT072865.1|MT084071.1	missense	43740578_1	ORF1ab	GU280_gp01.p01_1	protein_coding	+	445G>445S	1598G>A	0.07826086956521741	Bat	Pangolin	NA	Bat-Pangolin
NC_045512	1598	G	A	9	MG772933|MG772934|MT040333|MT040334|MT040335|MT040336|MT072864|MT072865.1|MT084071.1	missense	43740578_3	ORF1ab	GU280_gp01.p02.CDS_1	protein_coding	+	445G>445S	1598G>A	0.07826086956521741	Bat	Pangolin	NA	Bat-Pangolin
NC_045512	1598	G	A	9	MG772933|MG772934|MT040333|MT040334|MT040335|MT040336|MT072864|MT072865.1|MT084071.1	missense	43740578_1	ORF1ab	GU280_gp01.p01_1	protein_coding	+	445G>445S	1598G>A	0.07826086956521741	Bat	Pangolin	NA	Bat-Pangolin
NC_045512	1598	G	A	9	MG772933|MG772934|MT040333|MT040334|MT040335|MT040336|MT072864|MT072865.1|MT084071.1	missense	43740578_3	ORF1ab	GU280_gp01.p02.CDS_1	protein_coding	+	445G>445S	1598G>A	0.07826086956521741	Bat	Pangolin	NA	Bat-Pangolin
NC_045512	1674	A	C	6	MT040333|MT040334|MT040335|MT040336|MT072864|MT072865.1	missense	43740578_1	ORF1ab	GU280_gp01.p01_1	protein_coding	+	470N>470T	1674A>C	0.05217391304347828	NA	Pangolin	NA	Pangolin
NC_045512	1674	A	C	6	MT040333|MT040334|MT040335|MT040336|MT072864|MT072865.1	missense	43740578_3	ORF1ab	GU280_gp01.p02.CDS_1	protein_coding	+	470N>470T	1674A>C	0.05217391304347828	NA	Pangolin	NA	Pangolin
NC_045512	1674	A	C	6	MT040333|MT040334|MT040335|MT040336|MT072864|MT072865.1	missense	43740578_1	ORF1ab	GU280_gp01.p01_1	protein_coding	+	470N>470T	1674A>C	0.05217391304347828	NA	Pangolin	NA	Pangolin
NC_045512	1674	A	C	6	MT040333|MT040334|MT040335|MT040336|MT072864|MT072865.1	missense	43740578_3	ORF1ab	GU280_gp01.p02.CDS_1	protein_coding	+	470N>470T	1674A>C	0.05217391304347828	NA	Pangolin	NA	Pangolin
NC_045512	1674	A	C	6	MT040333|MT040334|MT040335|MT040336|MT072864|MT072865.1	missense	43740578_1	ORF1ab	GU280_gp01.p01_1	protein_coding	+	470N>470T	1674A>C	0.05217391304347828	NA	Pangolin	NA	Pangolin
NC_045512	1674	A	C	6	MT040333|MT040334|MT040335|MT040336|MT072864|MT072865.1	missense	43740578_3	ORF1ab	GU280_gp01.p02.CDS_1	protein_coding	+	470N>470T	1674A>C	0.05217391304347828	NA	Pangolin	NA	Pangolin
NC_045512	1674	A	C	6	MT040333|MT040334|MT040335|MT040336|MT072864|MT072865.1	missense	43740578_1	ORF1ab	GU280_gp01.p01_1	protein_coding	+	470N>470T	1674A>C	0.05217391304347828	NA	Pangolin	NA	Pangolin
NC_045512	1674	A	C	6	MT040333|MT040334|MT040335|MT040336|MT072864|MT072865.1	missense	43740578_3	ORF1ab	GU280_gp01.p02.CDS_1	protein_coding	+	470N>470T	1674A>C	0.05217391304347828	NA	Pangolin	NA	Pangolin
NC_045512	1674	A	C	6	MT040333|MT040334|MT040335|MT040336|MT072864|MT072865.1	missense	43740578_1	ORF1ab	GU280_gp01.p01_1	protein_coding	+	470N>470T	1674A>C	0.05217391304347828	NA	Pangolin	NA	Pangolin
NC_045512	1674	A	C	6	MT040333|MT040334|MT040335|MT040336|MT072864|MT072865.1	missense	43740578_3	ORF1ab	GU280_gp01.p02.CDS_1	protein_coding	+	470N>470T	1674A>C	0.05217391304347828	NA	Pangolin	NA	Pangolin
NC_045512	1674	A	C	6	MT040333|MT040334|MT040335|MT040336|MT072864|MT072865.1	missense	43740578_1	ORF1ab	GU280_gp01.p01_1	protein_coding	+	470N>470T	1674A>C	0.05217391304347828	NA	Pangolin	NA	Pangolin
NC_045512	1674	A	C	6	MT040333|MT040334|MT040335|MT040336|MT072864|MT072865.1	missense	43740578_3	ORF1ab	GU280_gp01.p02.CDS_1	protein_coding	+	470N>470T	1674A>C	0.05217391304347828	NA	Pangolin	NA	Pangolin
NC_045512	1674	A	C	6	MT040333|MT040334|MT040335|MT040336|MT072864|MT072865.1	missense	43740578_1	ORF1ab	GU280_gp01.p01_1	protein_coding	+	470N>470T	1674A>C	0.05217391304347828	NA	Pangolin	NA	Pangolin
NC_045512	1674	A	C	6	MT040333|MT040334|MT040335|MT040336|MT072864|MT072865.1	missense	43740578_3	ORF1ab	GU280_gp01.p02.CDS_1	protein_coding	+	470N>470T	1674A>C	0.05217391304347828	NA	Pangolin	NA	Pangolin
NC_045512	1757	G	A	5	KF294457|MG772933|MG772934|MN996532|MT084071.1	missense	43740578_1	ORF1ab	GU280_gp01.p01_1	protein_coding	+	498A>498T	1757G>A	0.04347826086956523	Bat	NA	NA	Bat
NC_045512	1757	G	A	5	KF294457|MG772933|MG772934|MN996532|MT084071.1	missense	43740578_3	ORF1ab	GU280_gp01.p02.CDS_1	protein_coding	+	498A>498T	1757G>A	0.04347826086956523	Bat	NA	NA	Bat
NC_045512	1757	G	A	5	KF294457|MG772933|MG772934|MN996532|MT084071.1	missense	43740578_1	ORF1ab	GU280_gp01.p01_1	protein_coding	+	498A>498T	1757G>A	0.04347826086956523	Bat	NA	NA	Bat
NC_045512	1757	G	A	5	KF294457|MG772933|MG772934|MN996532|MT084071.1	missense	43740578_3	ORF1ab	GU280_gp01.p02.CDS_1	protein_coding	+	498A>498T	1757G>A	0.04347826086956523	Bat	NA	NA	Bat
NC_045512	1757	G	A	5	KF294457|MG772933|MG772934|MN996532|MT084071.1	missense	43740578_1	ORF1ab	GU280_gp01.p01_1	protein_coding	+	498A>498T	1757G>A	0.04347826086956523	Bat	NA	NA	Bat
NC_045512	1757	G	A	5	KF294457|MG772933|MG772934|MN996532|MT084071.1	missense	43740578_3	ORF1ab	GU280_gp01.p02.CDS_1	protein_coding	+	498A>498T	1757G>A	0.04347826086956523	Bat	NA	NA	Bat
NC_045512	1757	G	A	5	KF294457|MG772933|MG772934|MN996532|MT084071.1	missense	43740578_1	ORF1ab	GU280_gp01.p01_1	protein_coding	+	498A>498T	1757G>A	0.04347826086956523	Bat	NA	NA	Bat
NC_045512	1757	G	A	5	KF294457|MG772933|MG772934|MN996532|MT084071.1	missense	43740578_3	ORF1ab	GU280_gp01.p02.CDS_1	protein_coding	+	498A>498T	1757G>A	0.04347826086956523	Bat	NA	NA	Bat
NC_045512	1757	G	A	5	KF294457|MG772933|MG772934|MN996532|MT084071.1	missense	43740578_1	ORF1ab	GU280_gp01.p01_1	protein_coding	+	498A>498T	1757G>A	0.04347826086956523	Bat	NA	NA	Bat
NC_045512	1757	G	A	5	KF294457|MG772933|MG772934|MN996532|MT084071.1	missense	43740578_3	ORF1ab	GU280_gp01.p02.CDS_1	protein_coding	+	498A>498T	1757G>A	0.04347826086956523	Bat	NA	NA	Bat
NC_045512	1757	G	A	5	KF294457|MG772933|MG772934|MN996532|MT084071.1	missense	43740578_1	ORF1ab	GU280_gp01.p01_1	protein_coding	+	498A>498T	1757G>A	0.04347826086956523	Bat	NA	NA	Bat
NC_045512	1757	G	A	5	KF294457|MG772933|MG772934|MN996532|MT084071.1	missense	43740578_3	ORF1ab	GU280_gp01.p02.CDS_1	protein_coding	+	498A>498T	1757G>A	0.04347826086956523	Bat	NA	NA	Bat
NC_045512	1757	G	A	5	KF294457|MG772933|MG772934|MN996532|MT084071.1	missense	43740578_1	ORF1ab	GU280_gp01.p01_1	protein_coding	+	498A>498T	1757G>A	0.04347826086956523	Bat	NA	NA	Bat
NC_045512	1757	G	A	5	KF294457|MG772933|MG772934|MN996532|MT084071.1	missense	43740578_3	ORF1ab	GU280_gp01.p02.CDS_1	protein_coding	+	498A>498T	1757G>A	0.04347826086956523	Bat	NA	NA	Bat
NC_045512	1934	A	C	9	KF294457|MG772933|MT040333|MT040334|MT040335|MT040336|MT072864|MT072865.1|MT084071.1	missense	43740578_1	ORF1ab	GU280_gp01.p01_1	protein_coding	+	557N>557H	1934A>C	0.07826086956521741	Bat	Pangolin	NA	Bat-Pangolin
NC_045512	1934	A	C	9	KF294457|MG772933|MT040333|MT040334|MT040335|MT040336|MT072864|MT072865.1|MT084071.1	missense	43740578_3	ORF1ab	GU280_gp01.p02.CDS_1	protein_coding	+	557N>557H	1934A>C	0.07826086956521741	Bat	Pangolin	NA	Bat-Pangolin
NC_045512	1934	A	C	9	KF294457|MG772933|MT040333|MT040334|MT040335|MT040336|MT072864|MT072865.1|MT084071.1	missense	43740578_1	ORF1ab	GU280_gp01.p01_1	protein_coding	+	557N>557H	1934A>C	0.07826086956521741	Bat	Pangolin	NA	Bat-Pangolin
NC_045512	1934	A	C	9	KF294457|MG772933|MT040333|MT040334|MT040335|MT040336|MT072864|MT072865.1|MT084071.1	missense	43740578_3	ORF1ab	GU280_gp01.p02.CDS_1	protein_coding	+	557N>557H	1934A>C	0.07826086956521741	Bat	Pangolin	NA	Bat-Pangolin
NC_045512	1934	A	C	9	KF294457|MG772933|MT040333|MT040334|MT040335|MT040336|MT072864|MT072865.1|MT084071.1	missense	43740578_1	ORF1ab	GU280_gp01.p01_1	protein_coding	+	557N>557H	1934A>C	0.07826086956521741	Bat	Pangolin	NA	Bat-Pangolin
NC_045512	1934	A	C	9	KF294457|MG772933|MT040333|MT040334|MT040335|MT040336|MT072864|MT072865.1|MT084071.1	missense	43740578_3	ORF1ab	GU280_gp01.p02.CDS_1	protein_coding	+	557N>557H	1934A>C	0.07826086956521741	Bat	Pangolin	NA	Bat-Pangolin
NC_045512	1934	A	C	9	KF294457|MG772933|MT040333|MT040334|MT040335|MT040336|MT072864|MT072865.1|MT084071.1	missense	43740578_1	ORF1ab	GU280_gp01.p01_1	protein_coding	+	557N>557H	1934A>C	0.07826086956521741	Bat	Pangolin	NA	Bat-Pangolin
NC_045512	1934	A	C	9	KF294457|MG772933|MT040333|MT040334|MT040335|MT040336|MT072864|MT072865.1|MT084071.1	missense	43740578_3	ORF1ab	GU280_gp01.p02.CDS_1	protein_coding	+	557N>557H	1934A>C	0.07826086956521741	Bat	Pangolin	NA	Bat-Pangolin
NC_045512	1934	A	C	9	KF294457|MG772933|MT040333|MT040334|MT040335|MT040336|MT072864|MT072865.1|MT084071.1	missense	43740578_1	ORF1ab	GU280_gp01.p01_1	protein_coding	+	557N>557H	1934A>C	0.07826086956521741	Bat	Pangolin	NA	Bat-Pangolin
NC_045512	1934	A	C	9	KF294457|MG772933|MT040333|MT040334|MT040335|MT040336|MT072864|MT072865.1|MT084071.1	missense	43740578_3	ORF1ab	GU280_gp01.p02.CDS_1	protein_coding	+	557N>557H	1934A>C	0.07826086956521741	Bat	Pangolin	NA	Bat-Pangolin
NC_045512	1934	A	C	9	KF294457|MG772933|MT040333|MT040334|MT040335|MT040336|MT072864|MT072865.1|MT084071.1	missense	43740578_1	ORF1ab	GU280_gp01.p01_1	protein_coding	+	557N>557H	1934A>C	0.07826086956521741	Bat	Pangolin	NA	Bat-Pangolin
NC_045512	1934	A	C	9	KF294457|MG772933|MT040333|MT040334|MT040335|MT040336|MT072864|MT072865.1|MT084071.1	missense	43740578_3	ORF1ab	GU280_gp01.p02.CDS_1	protein_coding	+	557N>557H	1934A>C	0.07826086956521741	Bat	Pangolin	NA	Bat-Pangolin
NC_045512	1934	A	C	9	KF294457|MG772933|MT040333|MT040334|MT040335|MT040336|MT072864|MT072865.1|MT084071.1	missense	43740578_1	ORF1ab	GU280_gp01.p01_1	protein_coding	+	557N>557H	1934A>C	0.07826086956521741	Bat	Pangolin	NA	Bat-Pangolin
NC_045512	1934	A	C	9	KF294457|MG772933|MT040333|MT040334|MT040335|MT040336|MT072864|MT072865.1|MT084071.1	missense	43740578_3	ORF1ab	GU280_gp01.p02.CDS_1	protein_coding	+	557N>557H	1934A>C	0.07826086956521741	Bat	Pangolin	NA	Bat-Pangolin
NC_045512	1955	A	C	3	KF294457|MG772934|MT084071.1	missense	43740578_1	ORF1ab	GU280_gp01.p01_1	protein_coding	+	564K>564Q	1955A>C	0.02608695652173914	Bat	NA	NA	Bat
NC_045512	1955	A	C	3	KF294457|MG772934|MT084071.1	missense	43740578_3	ORF1ab	GU280_gp01.p02.CDS_1	protein_coding	+	564K>564Q	1955A>C	0.02608695652173914	Bat	NA	NA	Bat
NC_045512	1955	A	C	3	KF294457|MG772934|MT084071.1	missense	43740578_1	ORF1ab	GU280_gp01.p01_1	protein_coding	+	564K>564Q	1955A>C	0.02608695652173914	Bat	NA	NA	Bat
NC_045512	1955	A	C	3	KF294457|MG772934|MT084071.1	missense	43740578_3	ORF1ab	GU280_gp01.p02.CDS_1	protein_coding	+	564K>564Q	1955A>C	0.02608695652173914	Bat	NA	NA	Bat
NC_045512	1955	A	C	3	KF294457|MG772934|MT084071.1	missense	43740578_1	ORF1ab	GU280_gp01.p01_1	protein_coding	+	564K>564Q	1955A>C	0.02608695652173914	Bat	NA	NA	Bat
NC_045512	1955	A	C	3	KF294457|MG772934|MT084071.1	missense	43740578_3	ORF1ab	GU280_gp01.p02.CDS_1	protein_coding	+	564K>564Q	1955A>C	0.02608695652173914	Bat	NA	NA	Bat
NC_045512	1955	A	C	3	KF294457|MG772934|MT084071.1	missense	43740578_1	ORF1ab	GU280_gp01.p01_1	protein_coding	+	564K>564Q	1955A>C	0.02608695652173914	Bat	NA	NA	Bat
NC_045512	1955	A	C	3	KF294457|MG772934|MT084071.1	missense	43740578_3	ORF1ab	GU280_gp01.p02.CDS_1	protein_coding	+	564K>564Q	1955A>C	0.02608695652173914	Bat	NA	NA	Bat
NC_045512	1955	A	C	3	KF294457|MG772934|MT084071.1	missense	43740578_1	ORF1ab	GU280_gp01.p01_1	protein_coding	+	564K>564Q	1955A>C	0.02608695652173914	Bat	NA	NA	Bat
NC_045512	1955	A	C	3	KF294457|MG772934|MT084071.1	missense	43740578_3	ORF1ab	GU280_gp01.p02.CDS_1	protein_coding	+	564K>564Q	1955A>C	0.02608695652173914	Bat	NA	NA	Bat
NC_045512	1955	A	C	3	KF294457|MG772934|MT084071.1	missense	43740578_1	ORF1ab	GU280_gp01.p01_1	protein_coding	+	564K>564Q	1955A>C	0.02608695652173914	Bat	NA	NA	Bat
NC_045512	1955	A	C	3	KF294457|MG772934|MT084071.1	missense	43740578_3	ORF1ab	GU280_gp01.p02.CDS_1	protein_coding	+	564K>564Q	1955A>C	0.02608695652173914	Bat	NA	NA	Bat
NC_045512	1955	A	C	3	KF294457|MG772934|MT084071.1	missense	43740578_1	ORF1ab	GU280_gp01.p01_1	protein_coding	+	564K>564Q	1955A>C	0.02608695652173914	Bat	NA	NA	Bat
NC_045512	1955	A	C	3	KF294457|MG772934|MT084071.1	missense	43740578_3	ORF1ab	GU280_gp01.p02.CDS_1	protein_coding	+	564K>564Q	1955A>C	0.02608695652173914	Bat	NA	NA	Bat
NC_045512	2018	A	T	6	MT040333|MT040334|MT040335|MT040336|MT072864|MT072865.1	missense	43740578_1	ORF1ab	GU280_gp01.p01_1	protein_coding	+	585M>585L	2018A>T	0.05217391304347828	NA	Pangolin	NA	Pangolin
NC_045512	2018	A	T	6	MT040333|MT040334|MT040335|MT040336|MT072864|MT072865.1	missense	43740578_3	ORF1ab	GU280_gp01.p02.CDS_1	protein_coding	+	585M>585L	2018A>T	0.05217391304347828	NA	Pangolin	NA	Pangolin
NC_045512	2018	A	T	6	MT040333|MT040334|MT040335|MT040336|MT072864|MT072865.1	missense	43740578_1	ORF1ab	GU280_gp01.p01_1	protein_coding	+	585M>585L	2018A>T	0.05217391304347828	NA	Pangolin	NA	Pangolin
NC_045512	2018	A	T	6	MT040333|MT040334|MT040335|MT040336|MT072864|MT072865.1	missense	43740578_3	ORF1ab	GU280_gp01.p02.CDS_1	protein_coding	+	585M>585L	2018A>T	0.05217391304347828	NA	Pangolin	NA	Pangolin
NC_045512	2018	A	T	6	MT040333|MT040334|MT040335|MT040336|MT072864|MT072865.1	missense	43740578_1	ORF1ab	GU280_gp01.p01_1	protein_coding	+	585M>585L	2018A>T	0.05217391304347828	NA	Pangolin	NA	Pangolin
NC_045512	2018	A	T	6	MT040333|MT040334|MT040335|MT040336|MT072864|MT072865.1	missense	43740578_3	ORF1ab	GU280_gp01.p02.CDS_1	protein_coding	+	585M>585L	2018A>T	0.05217391304347828	NA	Pangolin	NA	Pangolin
NC_045512	2018	A	T	6	MT040333|MT040334|MT040335|MT040336|MT072864|MT072865.1	missense	43740578_1	ORF1ab	GU280_gp01.p01_1	protein_coding	+	585M>585L	2018A>T	0.05217391304347828	NA	Pangolin	NA	Pangolin
NC_045512	2018	A	T	6	MT040333|MT040334|MT040335|MT040336|MT072864|MT072865.1	missense	43740578_3	ORF1ab	GU280_gp01.p02.CDS_1	protein_coding	+	585M>585L	2018A>T	0.05217391304347828	NA	Pangolin	NA	Pangolin
NC_045512	2018	A	T	6	MT040333|MT040334|MT040335|MT040336|MT072864|MT072865.1	missense	43740578_1	ORF1ab	GU280_gp01.p01_1	protein_coding	+	585M>585L	2018A>T	0.05217391304347828	NA	Pangolin	NA	Pangolin
NC_045512	2018	A	T	6	MT040333|MT040334|MT040335|MT040336|MT072864|MT072865.1	missense	43740578_3	ORF1ab	GU280_gp01.p02.CDS_1	protein_coding	+	585M>585L	2018A>T	0.05217391304347828	NA	Pangolin	NA	Pangolin
NC_045512	2018	A	T	6	MT040333|MT040334|MT040335|MT040336|MT072864|MT072865.1	missense	43740578_1	ORF1ab	GU280_gp01.p01_1	protein_coding	+	585M>585L	2018A>T	0.05217391304347828	NA	Pangolin	NA	Pangolin
NC_045512	2018	A	T	6	MT040333|MT040334|MT040335|MT040336|MT072864|MT072865.1	missense	43740578_3	ORF1ab	GU280_gp01.p02.CDS_1	protein_coding	+	585M>585L	2018A>T	0.05217391304347828	NA	Pangolin	NA	Pangolin
NC_045512	2018	A	T	6	MT040333|MT040334|MT040335|MT040336|MT072864|MT072865.1	missense	43740578_1	ORF1ab	GU280_gp01.p01_1	protein_coding	+	585M>585L	2018A>T	0.05217391304347828	NA	Pangolin	NA	Pangolin
NC_045512	2018	A	T	6	MT040333|MT040334|MT040335|MT040336|MT072864|MT072865.1	missense	43740578_3	ORF1ab	GU280_gp01.p02.CDS_1	protein_coding	+	585M>585L	2018A>T	0.05217391304347828	NA	Pangolin	NA	Pangolin
NC_045512	2032	T	A	6	MT040333|MT040334|MT040335|MT040336|MT072864|MT072865.1	missense	43740578_1	ORF1ab	GU280_gp01.p01_1	protein_coding	+	589D>589E	2032T>A	0.05217391304347828	NA	Pangolin	NA	Pangolin
NC_045512	2032	T	A	6	MT040333|MT040334|MT040335|MT040336|MT072864|MT072865.1	missense	43740578_3	ORF1ab	GU280_gp01.p02.CDS_1	protein_coding	+	589D>589E	2032T>A	0.05217391304347828	NA	Pangolin	NA	Pangolin
NC_045512	2032	T	A	6	MT040333|MT040334|MT040335|MT040336|MT072864|MT072865.1	missense	43740578_1	ORF1ab	GU280_gp01.p01_1	protein_coding	+	589D>589E	2032T>A	0.05217391304347828	NA	Pangolin	NA	Pangolin
NC_045512	2032	T	A	6	MT040333|MT040334|MT040335|MT040336|MT072864|MT072865.1	missense	43740578_3	ORF1ab	GU280_gp01.p02.CDS_1	protein_coding	+	589D>589E	2032T>A	0.05217391304347828	NA	Pangolin	NA	Pangolin
NC_045512	2032	T	A	6	MT040333|MT040334|MT040335|MT040336|MT072864|MT072865.1	missense	43740578_1	ORF1ab	GU280_gp01.p01_1	protein_coding	+	589D>589E	2032T>A	0.05217391304347828	NA	Pangolin	NA	Pangolin
NC_045512	2032	T	A	6	MT040333|MT040334|MT040335|MT040336|MT072864|MT072865.1	missense	43740578_3	ORF1ab	GU280_gp01.p02.CDS_1	protein_coding	+	589D>589E	2032T>A	0.05217391304347828	NA	Pangolin	NA	Pangolin
NC_045512	2032	T	A	6	MT040333|MT040334|MT040335|MT040336|MT072864|MT072865.1	missense	43740578_1	ORF1ab	GU280_gp01.p01_1	protein_coding	+	589D>589E	2032T>A	0.05217391304347828	NA	Pangolin	NA	Pangolin
NC_045512	2032	T	A	6	MT040333|MT040334|MT040335|MT040336|MT072864|MT072865.1	missense	43740578_3	ORF1ab	GU280_gp01.p02.CDS_1	protein_coding	+	589D>589E	2032T>A	0.05217391304347828	NA	Pangolin	NA	Pangolin
NC_045512	2032	T	A	6	MT040333|MT040334|MT040335|MT040336|MT072864|MT072865.1	missense	43740578_1	ORF1ab	GU280_gp01.p01_1	protein_coding	+	589D>589E	2032T>A	0.05217391304347828	NA	Pangolin	NA	Pangolin
NC_045512	2032	T	A	6	MT040333|MT040334|MT040335|MT040336|MT072864|MT072865.1	missense	43740578_3	ORF1ab	GU280_gp01.p02.CDS_1	protein_coding	+	589D>589E	2032T>A	0.05217391304347828	NA	Pangolin	NA	Pangolin
NC_045512	2032	T	A	6	MT040333|MT040334|MT040335|MT040336|MT072864|MT072865.1	missense	43740578_1	ORF1ab	GU280_gp01.p01_1	protein_coding	+	589D>589E	2032T>A	0.05217391304347828	NA	Pangolin	NA	Pangolin
NC_045512	2032	T	A	6	MT040333|MT040334|MT040335|MT040336|MT072864|MT072865.1	missense	43740578_3	ORF1ab	GU280_gp01.p02.CDS_1	protein_coding	+	589D>589E	2032T>A	0.05217391304347828	NA	Pangolin	NA	Pangolin
NC_045512	2032	T	A	6	MT040333|MT040334|MT040335|MT040336|MT072864|MT072865.1	missense	43740578_1	ORF1ab	GU280_gp01.p01_1	protein_coding	+	589D>589E	2032T>A	0.05217391304347828	NA	Pangolin	NA	Pangolin
NC_045512	2032	T	A	6	MT040333|MT040334|MT040335|MT040336|MT072864|MT072865.1	missense	43740578_3	ORF1ab	GU280_gp01.p02.CDS_1	protein_coding	+	589D>589E	2032T>A	0.05217391304347828	NA	Pangolin	NA	Pangolin
NC_045512	2037	C	T	5	KF294457|MG772933|MG772934|MN996532|MT084071.1	missense	43740578_1	ORF1ab	GU280_gp01.p01_1	protein_coding	+	591A>591V	2037C>T	0.04347826086956523	Bat	NA	NA	Bat
NC_045512	2037	C	T	5	KF294457|MG772933|MG772934|MN996532|MT084071.1	missense	43740578_3	ORF1ab	GU280_gp01.p02.CDS_1	protein_coding	+	591A>591V	2037C>T	0.04347826086956523	Bat	NA	NA	Bat
NC_045512	2037	C	T	5	KF294457|MG772933|MG772934|MN996532|MT084071.1	missense	43740578_1	ORF1ab	GU280_gp01.p01_1	protein_coding	+	591A>591V	2037C>T	0.04347826086956523	Bat	NA	NA	Bat
NC_045512	2037	C	T	5	KF294457|MG772933|MG772934|MN996532|MT084071.1	missense	43740578_3	ORF1ab	GU280_gp01.p02.CDS_1	protein_coding	+	591A>591V	2037C>T	0.04347826086956523	Bat	NA	NA	Bat
NC_045512	2037	C	T	5	KF294457|MG772933|MG772934|MN996532|MT084071.1	missense	43740578_1	ORF1ab	GU280_gp01.p01_1	protein_coding	+	591A>591V	2037C>T	0.04347826086956523	Bat	NA	NA	Bat
NC_045512	2037	C	T	5	KF294457|MG772933|MG772934|MN996532|MT084071.1	missense	43740578_3	ORF1ab	GU280_gp01.p02.CDS_1	protein_coding	+	591A>591V	2037C>T	0.04347826086956523	Bat	NA	NA	Bat
NC_045512	2037	C	T	5	KF294457|MG772933|MG772934|MN996532|MT084071.1	missense	43740578_1	ORF1ab	GU280_gp01.p01_1	protein_coding	+	591A>591V	2037C>T	0.04347826086956523	Bat	NA	NA	Bat
NC_045512	2037	C	T	5	KF294457|MG772933|MG772934|MN996532|MT084071.1	missense	43740578_3	ORF1ab	GU280_gp01.p02.CDS_1	protein_coding	+	591A>591V	2037C>T	0.04347826086956523	Bat	NA	NA	Bat
NC_045512	2037	C	T	5	KF294457|MG772933|MG772934|MN996532|MT084071.1	missense	43740578_1	ORF1ab	GU280_gp01.p01_1	protein_coding	+	591A>591V	2037C>T	0.04347826086956523	Bat	NA	NA	Bat
NC_045512	2037	C	T	5	KF294457|MG772933|MG772934|MN996532|MT084071.1	missense	43740578_3	ORF1ab	GU280_gp01.p02.CDS_1	protein_coding	+	591A>591V	2037C>T	0.04347826086956523	Bat	NA	NA	Bat
NC_045512	2037	C	T	5	KF294457|MG772933|MG772934|MN996532|MT084071.1	missense	43740578_1	ORF1ab	GU280_gp01.p01_1	protein_coding	+	591A>591V	2037C>T	0.04347826086956523	Bat	NA	NA	Bat
NC_045512	2037	C	T	5	KF294457|MG772933|MG772934|MN996532|MT084071.1	missense	43740578_3	ORF1ab	GU280_gp01.p02.CDS_1	protein_coding	+	591A>591V	2037C>T	0.04347826086956523	Bat	NA	NA	Bat
NC_045512	2037	C	T	5	KF294457|MG772933|MG772934|MN996532|MT084071.1	missense	43740578_1	ORF1ab	GU280_gp01.p01_1	protein_coding	+	591A>591V	2037C>T	0.04347826086956523	Bat	NA	NA	Bat
NC_045512	2037	C	T	5	KF294457|MG772933|MG772934|MN996532|MT084071.1	missense	43740578_3	ORF1ab	GU280_gp01.p02.CDS_1	protein_coding	+	591A>591V	2037C>T	0.04347826086956523	Bat	NA	NA	Bat
NC_045512	2042	A	G	7	MT040333|MT040334|MT040335|MT040336|MT072864|MT072865.1|MT084071.1	missense	43740578_1	ORF1ab	GU280_gp01.p01_1	protein_coding	+	593N>593D	2042A>G	0.06086956521739133	NA	Pangolin	NA	Pangolin
NC_045512	2042	A	G	7	MT040333|MT040334|MT040335|MT040336|MT072864|MT072865.1|MT084071.1	missense	43740578_3	ORF1ab	GU280_gp01.p02.CDS_1	protein_coding	+	593N>593D	2042A>G	0.06086956521739133	NA	Pangolin	NA	Pangolin
NC_045512	2042	A	G	7	MT040333|MT040334|MT040335|MT040336|MT072864|MT072865.1|MT084071.1	missense	43740578_1	ORF1ab	GU280_gp01.p01_1	protein_coding	+	593N>593D	2042A>G	0.06086956521739133	NA	Pangolin	NA	Pangolin
NC_045512	2042	A	G	7	MT040333|MT040334|MT040335|MT040336|MT072864|MT072865.1|MT084071.1	missense	43740578_3	ORF1ab	GU280_gp01.p02.CDS_1	protein_coding	+	593N>593D	2042A>G	0.06086956521739133	NA	Pangolin	NA	Pangolin
NC_045512	2042	A	G	7	MT040333|MT040334|MT040335|MT040336|MT072864|MT072865.1|MT084071.1	missense	43740578_1	ORF1ab	GU280_gp01.p01_1	protein_coding	+	593N>593D	2042A>G	0.06086956521739133	NA	Pangolin	NA	Pangolin
NC_045512	2042	A	G	7	MT040333|MT040334|MT040335|MT040336|MT072864|MT072865.1|MT084071.1	missense	43740578_3	ORF1ab	GU280_gp01.p02.CDS_1	protein_coding	+	593N>593D	2042A>G	0.06086956521739133	NA	Pangolin	NA	Pangolin
NC_045512	2042	A	G	7	MT040333|MT040334|MT040335|MT040336|MT072864|MT072865.1|MT084071.1	missense	43740578_1	ORF1ab	GU280_gp01.p01_1	protein_coding	+	593N>593D	2042A>G	0.06086956521739133	NA	Pangolin	NA	Pangolin
NC_045512	2042	A	G	7	MT040333|MT040334|MT040335|MT040336|MT072864|MT072865.1|MT084071.1	missense	43740578_3	ORF1ab	GU280_gp01.p02.CDS_1	protein_coding	+	593N>593D	2042A>G	0.06086956521739133	NA	Pangolin	NA	Pangolin
NC_045512	2042	A	G	7	MT040333|MT040334|MT040335|MT040336|MT072864|MT072865.1|MT084071.1	missense	43740578_1	ORF1ab	GU280_gp01.p01_1	protein_coding	+	593N>593D	2042A>G	0.06086956521739133	NA	Pangolin	NA	Pangolin
NC_045512	2042	A	G	7	MT040333|MT040334|MT040335|MT040336|MT072864|MT072865.1|MT084071.1	missense	43740578_3	ORF1ab	GU280_gp01.p02.CDS_1	protein_coding	+	593N>593D	2042A>G	0.06086956521739133	NA	Pangolin	NA	Pangolin
NC_045512	2042	A	G	7	MT040333|MT040334|MT040335|MT040336|MT072864|MT072865.1|MT084071.1	missense	43740578_1	ORF1ab	GU280_gp01.p01_1	protein_coding	+	593N>593D	2042A>G	0.06086956521739133	NA	Pangolin	NA	Pangolin
NC_045512	2042	A	G	7	MT040333|MT040334|MT040335|MT040336|MT072864|MT072865.1|MT084071.1	missense	43740578_3	ORF1ab	GU280_gp01.p02.CDS_1	protein_coding	+	593N>593D	2042A>G	0.06086956521739133	NA	Pangolin	NA	Pangolin
NC_045512	2042	A	G	7	MT040333|MT040334|MT040335|MT040336|MT072864|MT072865.1|MT084071.1	missense	43740578_1	ORF1ab	GU280_gp01.p01_1	protein_coding	+	593N>593D	2042A>G	0.06086956521739133	NA	Pangolin	NA	Pangolin
NC_045512	2042	A	G	7	MT040333|MT040334|MT040335|MT040336|MT072864|MT072865.1|MT084071.1	missense	43740578_3	ORF1ab	GU280_gp01.p02.CDS_1	protein_coding	+	593N>593D	2042A>G	0.06086956521739133	NA	Pangolin	NA	Pangolin
NC_045512	2046	A	G	6	MT040333|MT040334|MT040335|MT040336|MT072864|MT072865.1	missense	43740578_1	ORF1ab	GU280_gp01.p01_1	protein_coding	+	594N>594S	2046A>G	0.05217391304347828	NA	Pangolin	NA	Pangolin
NC_045512	2046	A	G	6	MT040333|MT040334|MT040335|MT040336|MT072864|MT072865.1	missense	43740578_3	ORF1ab	GU280_gp01.p02.CDS_1	protein_coding	+	594N>594S	2046A>G	0.05217391304347828	NA	Pangolin	NA	Pangolin
NC_045512	2046	A	G	6	MT040333|MT040334|MT040335|MT040336|MT072864|MT072865.1	missense	43740578_1	ORF1ab	GU280_gp01.p01_1	protein_coding	+	594N>594S	2046A>G	0.05217391304347828	NA	Pangolin	NA	Pangolin
NC_045512	2046	A	G	6	MT040333|MT040334|MT040335|MT040336|MT072864|MT072865.1	missense	43740578_3	ORF1ab	GU280_gp01.p02.CDS_1	protein_coding	+	594N>594S	2046A>G	0.05217391304347828	NA	Pangolin	NA	Pangolin
NC_045512	2046	A	G	6	MT040333|MT040334|MT040335|MT040336|MT072864|MT072865.1	missense	43740578_1	ORF1ab	GU280_gp01.p01_1	protein_coding	+	594N>594S	2046A>G	0.05217391304347828	NA	Pangolin	NA	Pangolin
NC_045512	2046	A	G	6	MT040333|MT040334|MT040335|MT040336|MT072864|MT072865.1	missense	43740578_3	ORF1ab	GU280_gp01.p02.CDS_1	protein_coding	+	594N>594S	2046A>G	0.05217391304347828	NA	Pangolin	NA	Pangolin
NC_045512	2046	A	G	6	MT040333|MT040334|MT040335|MT040336|MT072864|MT072865.1	missense	43740578_1	ORF1ab	GU280_gp01.p01_1	protein_coding	+	594N>594S	2046A>G	0.05217391304347828	NA	Pangolin	NA	Pangolin
NC_045512	2046	A	G	6	MT040333|MT040334|MT040335|MT040336|MT072864|MT072865.1	missense	43740578_3	ORF1ab	GU280_gp01.p02.CDS_1	protein_coding	+	594N>594S	2046A>G	0.05217391304347828	NA	Pangolin	NA	Pangolin
NC_045512	2046	A	G	6	MT040333|MT040334|MT040335|MT040336|MT072864|MT072865.1	missense	43740578_1	ORF1ab	GU280_gp01.p01_1	protein_coding	+	594N>594S	2046A>G	0.05217391304347828	NA	Pangolin	NA	Pangolin
NC_045512	2046	A	G	6	MT040333|MT040334|MT040335|MT040336|MT072864|MT072865.1	missense	43740578_3	ORF1ab	GU280_gp01.p02.CDS_1	protein_coding	+	594N>594S	2046A>G	0.05217391304347828	NA	Pangolin	NA	Pangolin
NC_045512	2046	A	G	6	MT040333|MT040334|MT040335|MT040336|MT072864|MT072865.1	missense	43740578_1	ORF1ab	GU280_gp01.p01_1	protein_coding	+	594N>594S	2046A>G	0.05217391304347828	NA	Pangolin	NA	Pangolin
NC_045512	2046	A	G	6	MT040333|MT040334|MT040335|MT040336|MT072864|MT072865.1	missense	43740578_3	ORF1ab	GU280_gp01.p02.CDS_1	protein_coding	+	594N>594S	2046A>G	0.05217391304347828	NA	Pangolin	NA	Pangolin
NC_045512	2046	A	G	6	MT040333|MT040334|MT040335|MT040336|MT072864|MT072865.1	missense	43740578_1	ORF1ab	GU280_gp01.p01_1	protein_coding	+	594N>594S	2046A>G	0.05217391304347828	NA	Pangolin	NA	Pangolin
NC_045512	2046	A	G	6	MT040333|MT040334|MT040335|MT040336|MT072864|MT072865.1	missense	43740578_3	ORF1ab	GU280_gp01.p02.CDS_1	protein_coding	+	594N>594S	2046A>G	0.05217391304347828	NA	Pangolin	NA	Pangolin
NC_045512	2087	T	A	10	KF294457|MG772933|MG772934|MT040333|MT040334|MT040335|MT040336|MT072864|MT072865.1|MT084071.1	missense	43740578_1	ORF1ab	GU280_gp01.p01_1	protein_coding	+	608L>608M	2087T>A	0.08695652173913046	Bat	Pangolin	NA	Bat-Pangolin
NC_045512	2087	T	A	10	KF294457|MG772933|MG772934|MT040333|MT040334|MT040335|MT040336|MT072864|MT072865.1|MT084071.1	missense	43740578_3	ORF1ab	GU280_gp01.p02.CDS_1	protein_coding	+	608L>608M	2087T>A	0.08695652173913046	Bat	Pangolin	NA	Bat-Pangolin
NC_045512	2087	T	A	10	KF294457|MG772933|MG772934|MT040333|MT040334|MT040335|MT040336|MT072864|MT072865.1|MT084071.1	missense	43740578_1	ORF1ab	GU280_gp01.p01_1	protein_coding	+	608L>608M	2087T>A	0.08695652173913046	Bat	Pangolin	NA	Bat-Pangolin
NC_045512	2087	T	A	10	KF294457|MG772933|MG772934|MT040333|MT040334|MT040335|MT040336|MT072864|MT072865.1|MT084071.1	missense	43740578_3	ORF1ab	GU280_gp01.p02.CDS_1	protein_coding	+	608L>608M	2087T>A	0.08695652173913046	Bat	Pangolin	NA	Bat-Pangolin
NC_045512	2087	T	A	10	KF294457|MG772933|MG772934|MT040333|MT040334|MT040335|MT040336|MT072864|MT072865.1|MT084071.1	missense	43740578_1	ORF1ab	GU280_gp01.p01_1	protein_coding	+	608L>608M	2087T>A	0.08695652173913046	Bat	Pangolin	NA	Bat-Pangolin
NC_045512	2087	T	A	10	KF294457|MG772933|MG772934|MT040333|MT040334|MT040335|MT040336|MT072864|MT072865.1|MT084071.1	missense	43740578_3	ORF1ab	GU280_gp01.p02.CDS_1	protein_coding	+	608L>608M	2087T>A	0.08695652173913046	Bat	Pangolin	NA	Bat-Pangolin
NC_045512	2087	T	A	10	KF294457|MG772933|MG772934|MT040333|MT040334|MT040335|MT040336|MT072864|MT072865.1|MT084071.1	missense	43740578_1	ORF1ab	GU280_gp01.p01_1	protein_coding	+	608L>608M	2087T>A	0.08695652173913046	Bat	Pangolin	NA	Bat-Pangolin
NC_045512	2087	T	A	10	KF294457|MG772933|MG772934|MT040333|MT040334|MT040335|MT040336|MT072864|MT072865.1|MT084071.1	missense	43740578_3	ORF1ab	GU280_gp01.p02.CDS_1	protein_coding	+	608L>608M	2087T>A	0.08695652173913046	Bat	Pangolin	NA	Bat-Pangolin
NC_045512	2087	T	A	10	KF294457|MG772933|MG772934|MT040333|MT040334|MT040335|MT040336|MT072864|MT072865.1|MT084071.1	missense	43740578_1	ORF1ab	GU280_gp01.p01_1	protein_coding	+	608L>608M	2087T>A	0.08695652173913046	Bat	Pangolin	NA	Bat-Pangolin
NC_045512	2087	T	A	10	KF294457|MG772933|MG772934|MT040333|MT040334|MT040335|MT040336|MT072864|MT072865.1|MT084071.1	missense	43740578_3	ORF1ab	GU280_gp01.p02.CDS_1	protein_coding	+	608L>608M	2087T>A	0.08695652173913046	Bat	Pangolin	NA	Bat-Pangolin
NC_045512	2087	T	A	10	KF294457|MG772933|MG772934|MT040333|MT040334|MT040335|MT040336|MT072864|MT072865.1|MT084071.1	missense	43740578_1	ORF1ab	GU280_gp01.p01_1	protein_coding	+	608L>608M	2087T>A	0.08695652173913046	Bat	Pangolin	NA	Bat-Pangolin
NC_045512	2087	T	A	10	KF294457|MG772933|MG772934|MT040333|MT040334|MT040335|MT040336|MT072864|MT072865.1|MT084071.1	missense	43740578_3	ORF1ab	GU280_gp01.p02.CDS_1	protein_coding	+	608L>608M	2087T>A	0.08695652173913046	Bat	Pangolin	NA	Bat-Pangolin
NC_045512	2087	T	A	10	KF294457|MG772933|MG772934|MT040333|MT040334|MT040335|MT040336|MT072864|MT072865.1|MT084071.1	missense	43740578_1	ORF1ab	GU280_gp01.p01_1	protein_coding	+	608L>608M	2087T>A	0.08695652173913046	Bat	Pangolin	NA	Bat-Pangolin
NC_045512	2087	T	A	10	KF294457|MG772933|MG772934|MT040333|MT040334|MT040335|MT040336|MT072864|MT072865.1|MT084071.1	missense	43740578_3	ORF1ab	GU280_gp01.p02.CDS_1	protein_coding	+	608L>608M	2087T>A	0.08695652173913046	Bat	Pangolin	NA	Bat-Pangolin
NC_045512	2180	G	A	7	MG772933|MT040333|MT040334|MT040335|MT040336|MT072864|MT072865.1	missense	43740578_1	ORF1ab	GU280_gp01.p01_1	protein_coding	+	639V>639I	2180G>A	0.06086956521739133	Bat	Pangolin	NA	Bat-Pangolin
NC_045512	2180	G	A	7	MG772933|MT040333|MT040334|MT040335|MT040336|MT072864|MT072865.1	missense	43740578_3	ORF1ab	GU280_gp01.p02.CDS_1	protein_coding	+	639V>639I	2180G>A	0.06086956521739133	Bat	Pangolin	NA	Bat-Pangolin
NC_045512	2180	G	A	7	MG772933|MT040333|MT040334|MT040335|MT040336|MT072864|MT072865.1	missense	43740578_1	ORF1ab	GU280_gp01.p01_1	protein_coding	+	639V>639I	2180G>A	0.06086956521739133	Bat	Pangolin	NA	Bat-Pangolin
NC_045512	2180	G	A	7	MG772933|MT040333|MT040334|MT040335|MT040336|MT072864|MT072865.1	missense	43740578_3	ORF1ab	GU280_gp01.p02.CDS_1	protein_coding	+	639V>639I	2180G>A	0.06086956521739133	Bat	Pangolin	NA	Bat-Pangolin
NC_045512	2180	G	A	7	MG772933|MT040333|MT040334|MT040335|MT040336|MT072864|MT072865.1	missense	43740578_1	ORF1ab	GU280_gp01.p01_1	protein_coding	+	639V>639I	2180G>A	0.06086956521739133	Bat	Pangolin	NA	Bat-Pangolin
NC_045512	2180	G	A	7	MG772933|MT040333|MT040334|MT040335|MT040336|MT072864|MT072865.1	missense	43740578_3	ORF1ab	GU280_gp01.p02.CDS_1	protein_coding	+	639V>639I	2180G>A	0.06086956521739133	Bat	Pangolin	NA	Bat-Pangolin
NC_045512	2180	G	A	7	MG772933|MT040333|MT040334|MT040335|MT040336|MT072864|MT072865.1	missense	43740578_1	ORF1ab	GU280_gp01.p01_1	protein_coding	+	639V>639I	2180G>A	0.06086956521739133	Bat	Pangolin	NA	Bat-Pangolin
NC_045512	2180	G	A	7	MG772933|MT040333|MT040334|MT040335|MT040336|MT072864|MT072865.1	missense	43740578_3	ORF1ab	GU280_gp01.p02.CDS_1	protein_coding	+	639V>639I	2180G>A	0.06086956521739133	Bat	Pangolin	NA	Bat-Pangolin
NC_045512	2180	G	A	7	MG772933|MT040333|MT040334|MT040335|MT040336|MT072864|MT072865.1	missense	43740578_1	ORF1ab	GU280_gp01.p01_1	protein_coding	+	639V>639I	2180G>A	0.06086956521739133	Bat	Pangolin	NA	Bat-Pangolin
NC_045512	2180	G	A	7	MG772933|MT040333|MT040334|MT040335|MT040336|MT072864|MT072865.1	missense	43740578_3	ORF1ab	GU280_gp01.p02.CDS_1	protein_coding	+	639V>639I	2180G>A	0.06086956521739133	Bat	Pangolin	NA	Bat-Pangolin
NC_045512	2180	G	A	7	MG772933|MT040333|MT040334|MT040335|MT040336|MT072864|MT072865.1	missense	43740578_1	ORF1ab	GU280_gp01.p01_1	protein_coding	+	639V>639I	2180G>A	0.06086956521739133	Bat	Pangolin	NA	Bat-Pangolin
NC_045512	2180	G	A	7	MG772933|MT040333|MT040334|MT040335|MT040336|MT072864|MT072865.1	missense	43740578_3	ORF1ab	GU280_gp01.p02.CDS_1	protein_coding	+	639V>639I	2180G>A	0.06086956521739133	Bat	Pangolin	NA	Bat-Pangolin
NC_045512	2180	G	A	7	MG772933|MT040333|MT040334|MT040335|MT040336|MT072864|MT072865.1	missense	43740578_1	ORF1ab	GU280_gp01.p01_1	protein_coding	+	639V>639I	2180G>A	0.06086956521739133	Bat	Pangolin	NA	Bat-Pangolin
NC_045512	2180	G	A	7	MG772933|MT040333|MT040334|MT040335|MT040336|MT072864|MT072865.1	missense	43740578_3	ORF1ab	GU280_gp01.p02.CDS_1	protein_coding	+	639V>639I	2180G>A	0.06086956521739133	Bat	Pangolin	NA	Bat-Pangolin
NC_045512	2222	T	A	6	MT040333|MT040334|MT040335|MT040336|MT072864|MT072865.1	missense	43740578_1	ORF1ab	GU280_gp01.p01_1	protein_coding	+	653S>653T	2222T>A	0.05217391304347828	NA	Pangolin	NA	Pangolin
NC_045512	2222	T	A	6	MT040333|MT040334|MT040335|MT040336|MT072864|MT072865.1	missense	43740578_3	ORF1ab	GU280_gp01.p02.CDS_1	protein_coding	+	653S>653T	2222T>A	0.05217391304347828	NA	Pangolin	NA	Pangolin
NC_045512	2222	T	A	6	MT040333|MT040334|MT040335|MT040336|MT072864|MT072865.1	missense	43740578_1	ORF1ab	GU280_gp01.p01_1	protein_coding	+	653S>653T	2222T>A	0.05217391304347828	NA	Pangolin	NA	Pangolin
NC_045512	2222	T	A	6	MT040333|MT040334|MT040335|MT040336|MT072864|MT072865.1	missense	43740578_3	ORF1ab	GU280_gp01.p02.CDS_1	protein_coding	+	653S>653T	2222T>A	0.05217391304347828	NA	Pangolin	NA	Pangolin
NC_045512	2222	T	A	6	MT040333|MT040334|MT040335|MT040336|MT072864|MT072865.1	missense	43740578_1	ORF1ab	GU280_gp01.p01_1	protein_coding	+	653S>653T	2222T>A	0.05217391304347828	NA	Pangolin	NA	Pangolin
NC_045512	2222	T	A	6	MT040333|MT040334|MT040335|MT040336|MT072864|MT072865.1	missense	43740578_3	ORF1ab	GU280_gp01.p02.CDS_1	protein_coding	+	653S>653T	2222T>A	0.05217391304347828	NA	Pangolin	NA	Pangolin
NC_045512	2222	T	A	6	MT040333|MT040334|MT040335|MT040336|MT072864|MT072865.1	missense	43740578_1	ORF1ab	GU280_gp01.p01_1	protein_coding	+	653S>653T	2222T>A	0.05217391304347828	NA	Pangolin	NA	Pangolin
NC_045512	2222	T	A	6	MT040333|MT040334|MT040335|MT040336|MT072864|MT072865.1	missense	43740578_3	ORF1ab	GU280_gp01.p02.CDS_1	protein_coding	+	653S>653T	2222T>A	0.05217391304347828	NA	Pangolin	NA	Pangolin
NC_045512	2222	T	A	6	MT040333|MT040334|MT040335|MT040336|MT072864|MT072865.1	missense	43740578_1	ORF1ab	GU280_gp01.p01_1	protein_coding	+	653S>653T	2222T>A	0.05217391304347828	NA	Pangolin	NA	Pangolin
NC_045512	2222	T	A	6	MT040333|MT040334|MT040335|MT040336|MT072864|MT072865.1	missense	43740578_3	ORF1ab	GU280_gp01.p02.CDS_1	protein_coding	+	653S>653T	2222T>A	0.05217391304347828	NA	Pangolin	NA	Pangolin
NC_045512	2222	T	A	6	MT040333|MT040334|MT040335|MT040336|MT072864|MT072865.1	missense	43740578_1	ORF1ab	GU280_gp01.p01_1	protein_coding	+	653S>653T	2222T>A	0.05217391304347828	NA	Pangolin	NA	Pangolin
NC_045512	2222	T	A	6	MT040333|MT040334|MT040335|MT040336|MT072864|MT072865.1	missense	43740578_3	ORF1ab	GU280_gp01.p02.CDS_1	protein_coding	+	653S>653T	2222T>A	0.05217391304347828	NA	Pangolin	NA	Pangolin
NC_045512	2222	T	A	6	MT040333|MT040334|MT040335|MT040336|MT072864|MT072865.1	missense	43740578_1	ORF1ab	GU280_gp01.p01_1	protein_coding	+	653S>653T	2222T>A	0.05217391304347828	NA	Pangolin	NA	Pangolin
NC_045512	2222	T	A	6	MT040333|MT040334|MT040335|MT040336|MT072864|MT072865.1	missense	43740578_3	ORF1ab	GU280_gp01.p02.CDS_1	protein_coding	+	653S>653T	2222T>A	0.05217391304347828	NA	Pangolin	NA	Pangolin
NC_045512	2231	G	T	6	MT040333|MT040334|MT040335|MT040336|MT072864|MT072865.1	missense	43740578_1	ORF1ab	GU280_gp01.p01_1	protein_coding	+	656A>656S	2231G>T	0.05217391304347828	NA	Pangolin	NA	Pangolin
NC_045512	2231	G	T	6	MT040333|MT040334|MT040335|MT040336|MT072864|MT072865.1	missense	43740578_3	ORF1ab	GU280_gp01.p02.CDS_1	protein_coding	+	656A>656S	2231G>T	0.05217391304347828	NA	Pangolin	NA	Pangolin
NC_045512	2231	G	T	6	MT040333|MT040334|MT040335|MT040336|MT072864|MT072865.1	missense	43740578_1	ORF1ab	GU280_gp01.p01_1	protein_coding	+	656A>656S	2231G>T	0.05217391304347828	NA	Pangolin	NA	Pangolin
NC_045512	2231	G	T	6	MT040333|MT040334|MT040335|MT040336|MT072864|MT072865.1	missense	43740578_3	ORF1ab	GU280_gp01.p02.CDS_1	protein_coding	+	656A>656S	2231G>T	0.05217391304347828	NA	Pangolin	NA	Pangolin
NC_045512	2231	G	T	6	MT040333|MT040334|MT040335|MT040336|MT072864|MT072865.1	missense	43740578_1	ORF1ab	GU280_gp01.p01_1	protein_coding	+	656A>656S	2231G>T	0.05217391304347828	NA	Pangolin	NA	Pangolin
NC_045512	2231	G	T	6	MT040333|MT040334|MT040335|MT040336|MT072864|MT072865.1	missense	43740578_3	ORF1ab	GU280_gp01.p02.CDS_1	protein_coding	+	656A>656S	2231G>T	0.05217391304347828	NA	Pangolin	NA	Pangolin
NC_045512	2231	G	T	6	MT040333|MT040334|MT040335|MT040336|MT072864|MT072865.1	missense	43740578_1	ORF1ab	GU280_gp01.p01_1	protein_coding	+	656A>656S	2231G>T	0.05217391304347828	NA	Pangolin	NA	Pangolin
NC_045512	2231	G	T	6	MT040333|MT040334|MT040335|MT040336|MT072864|MT072865.1	missense	43740578_3	ORF1ab	GU280_gp01.p02.CDS_1	protein_coding	+	656A>656S	2231G>T	0.05217391304347828	NA	Pangolin	NA	Pangolin
NC_045512	2231	G	T	6	MT040333|MT040334|MT040335|MT040336|MT072864|MT072865.1	missense	43740578_1	ORF1ab	GU280_gp01.p01_1	protein_coding	+	656A>656S	2231G>T	0.05217391304347828	NA	Pangolin	NA	Pangolin
NC_045512	2231	G	T	6	MT040333|MT040334|MT040335|MT040336|MT072864|MT072865.1	missense	43740578_3	ORF1ab	GU280_gp01.p02.CDS_1	protein_coding	+	656A>656S	2231G>T	0.05217391304347828	NA	Pangolin	NA	Pangolin
NC_045512	2231	G	T	6	MT040333|MT040334|MT040335|MT040336|MT072864|MT072865.1	missense	43740578_1	ORF1ab	GU280_gp01.p01_1	protein_coding	+	656A>656S	2231G>T	0.05217391304347828	NA	Pangolin	NA	Pangolin
NC_045512	2231	G	T	6	MT040333|MT040334|MT040335|MT040336|MT072864|MT072865.1	missense	43740578_3	ORF1ab	GU280_gp01.p02.CDS_1	protein_coding	+	656A>656S	2231G>T	0.05217391304347828	NA	Pangolin	NA	Pangolin
NC_045512	2231	G	T	6	MT040333|MT040334|MT040335|MT040336|MT072864|MT072865.1	missense	43740578_1	ORF1ab	GU280_gp01.p01_1	protein_coding	+	656A>656S	2231G>T	0.05217391304347828	NA	Pangolin	NA	Pangolin
NC_045512	2231	G	T	6	MT040333|MT040334|MT040335|MT040336|MT072864|MT072865.1	missense	43740578_3	ORF1ab	GU280_gp01.p02.CDS_1	protein_coding	+	656A>656S	2231G>T	0.05217391304347828	NA	Pangolin	NA	Pangolin
NC_045512	2255	A	C	5	MT040333|MT040334|MT040335|MT040336|MT072864	missense	43740578_1	ORF1ab	GU280_gp01.p01_1	protein_coding	+	664I>664L	2255A>C	0.04347826086956523	NA	Pangolin	NA	Pangolin
NC_045512	2255	A	C	5	MT040333|MT040334|MT040335|MT040336|MT072864	missense	43740578_3	ORF1ab	GU280_gp01.p02.CDS_1	protein_coding	+	664I>664L	2255A>C	0.04347826086956523	NA	Pangolin	NA	Pangolin
NC_045512	2255	A	C	5	MT040333|MT040334|MT040335|MT040336|MT072864	missense	43740578_1	ORF1ab	GU280_gp01.p01_1	protein_coding	+	664I>664L	2255A>C	0.04347826086956523	NA	Pangolin	NA	Pangolin
NC_045512	2255	A	C	5	MT040333|MT040334|MT040335|MT040336|MT072864	missense	43740578_3	ORF1ab	GU280_gp01.p02.CDS_1	protein_coding	+	664I>664L	2255A>C	0.04347826086956523	NA	Pangolin	NA	Pangolin
NC_045512	2255	A	C	5	MT040333|MT040334|MT040335|MT040336|MT072864	missense	43740578_1	ORF1ab	GU280_gp01.p01_1	protein_coding	+	664I>664L	2255A>C	0.04347826086956523	NA	Pangolin	NA	Pangolin
NC_045512	2255	A	C	5	MT040333|MT040334|MT040335|MT040336|MT072864	missense	43740578_3	ORF1ab	GU280_gp01.p02.CDS_1	protein_coding	+	664I>664L	2255A>C	0.04347826086956523	NA	Pangolin	NA	Pangolin
NC_045512	2255	A	C	5	MT040333|MT040334|MT040335|MT040336|MT072864	missense	43740578_1	ORF1ab	GU280_gp01.p01_1	protein_coding	+	664I>664L	2255A>C	0.04347826086956523	NA	Pangolin	NA	Pangolin
NC_045512	2255	A	C	5	MT040333|MT040334|MT040335|MT040336|MT072864	missense	43740578_3	ORF1ab	GU280_gp01.p02.CDS_1	protein_coding	+	664I>664L	2255A>C	0.04347826086956523	NA	Pangolin	NA	Pangolin
NC_045512	2255	A	C	5	MT040333|MT040334|MT040335|MT040336|MT072864	missense	43740578_1	ORF1ab	GU280_gp01.p01_1	protein_coding	+	664I>664L	2255A>C	0.04347826086956523	NA	Pangolin	NA	Pangolin
NC_045512	2255	A	C	5	MT040333|MT040334|MT040335|MT040336|MT072864	missense	43740578_3	ORF1ab	GU280_gp01.p02.CDS_1	protein_coding	+	664I>664L	2255A>C	0.04347826086956523	NA	Pangolin	NA	Pangolin
NC_045512	2255	A	C	5	MT040333|MT040334|MT040335|MT040336|MT072864	missense	43740578_1	ORF1ab	GU280_gp01.p01_1	protein_coding	+	664I>664L	2255A>C	0.04347826086956523	NA	Pangolin	NA	Pangolin
NC_045512	2255	A	C	5	MT040333|MT040334|MT040335|MT040336|MT072864	missense	43740578_3	ORF1ab	GU280_gp01.p02.CDS_1	protein_coding	+	664I>664L	2255A>C	0.04347826086956523	NA	Pangolin	NA	Pangolin
NC_045512	2255	A	C	5	MT040333|MT040334|MT040335|MT040336|MT072864	missense	43740578_1	ORF1ab	GU280_gp01.p01_1	protein_coding	+	664I>664L	2255A>C	0.04347826086956523	NA	Pangolin	NA	Pangolin
NC_045512	2255	A	C	5	MT040333|MT040334|MT040335|MT040336|MT072864	missense	43740578_3	ORF1ab	GU280_gp01.p02.CDS_1	protein_coding	+	664I>664L	2255A>C	0.04347826086956523	NA	Pangolin	NA	Pangolin
NC_045512	2276	A	G	2	KF294457|MG772934	missense	43740578_1	ORF1ab	GU280_gp01.p01_1	protein_coding	+	671I>671V	2276A>G	0.017391304347826094	Bat	Pangolin	NA	Bat-Pangolin
NC_045512	2276	A	G	2	KF294457|MG772934	missense	43740578_3	ORF1ab	GU280_gp01.p02.CDS_1	protein_coding	+	671I>671V	2276A>G	0.017391304347826094	Bat	Pangolin	NA	Bat-Pangolin
NC_045512	2276	A	G	2	KF294457|MG772934	missense	43740578_1	ORF1ab	GU280_gp01.p01_1	protein_coding	+	671I>671V	2276A>G	0.017391304347826094	Bat	Pangolin	NA	Bat-Pangolin
NC_045512	2276	A	G	2	KF294457|MG772934	missense	43740578_3	ORF1ab	GU280_gp01.p02.CDS_1	protein_coding	+	671I>671V	2276A>G	0.017391304347826094	Bat	Pangolin	NA	Bat-Pangolin
NC_045512	2276	A	G	2	KF294457|MG772934	missense	43740578_1	ORF1ab	GU280_gp01.p01_1	protein_coding	+	671I>671V	2276A>G	0.017391304347826094	Bat	Pangolin	NA	Bat-Pangolin
NC_045512	2276	A	G	2	KF294457|MG772934	missense	43740578_3	ORF1ab	GU280_gp01.p02.CDS_1	protein_coding	+	671I>671V	2276A>G	0.017391304347826094	Bat	Pangolin	NA	Bat-Pangolin
NC_045512	2276	A	G	2	KF294457|MG772934	missense	43740578_1	ORF1ab	GU280_gp01.p01_1	protein_coding	+	671I>671V	2276A>G	0.017391304347826094	Bat	Pangolin	NA	Bat-Pangolin
NC_045512	2276	A	G	2	KF294457|MG772934	missense	43740578_3	ORF1ab	GU280_gp01.p02.CDS_1	protein_coding	+	671I>671V	2276A>G	0.017391304347826094	Bat	Pangolin	NA	Bat-Pangolin
NC_045512	2276	A	G	2	KF294457|MG772934	missense	43740578_1	ORF1ab	GU280_gp01.p01_1	protein_coding	+	671I>671V	2276A>G	0.017391304347826094	Bat	Pangolin	NA	Bat-Pangolin
NC_045512	2276	A	G	2	KF294457|MG772934	missense	43740578_3	ORF1ab	GU280_gp01.p02.CDS_1	protein_coding	+	671I>671V	2276A>G	0.017391304347826094	Bat	Pangolin	NA	Bat-Pangolin
NC_045512	2276	A	G	2	KF294457|MG772934	missense	43740578_1	ORF1ab	GU280_gp01.p01_1	protein_coding	+	671I>671V	2276A>G	0.017391304347826094	Bat	Pangolin	NA	Bat-Pangolin
NC_045512	2276	A	G	2	KF294457|MG772934	missense	43740578_3	ORF1ab	GU280_gp01.p02.CDS_1	protein_coding	+	671I>671V	2276A>G	0.017391304347826094	Bat	Pangolin	NA	Bat-Pangolin
NC_045512	2276	A	G	2	KF294457|MG772934	missense	43740578_1	ORF1ab	GU280_gp01.p01_1	protein_coding	+	671I>671V	2276A>G	0.017391304347826094	Bat	Pangolin	NA	Bat-Pangolin
NC_045512	2276	A	G	2	KF294457|MG772934	missense	43740578_3	ORF1ab	GU280_gp01.p02.CDS_1	protein_coding	+	671I>671V	2276A>G	0.017391304347826094	Bat	Pangolin	NA	Bat-Pangolin
NC_045512	2276	A	C	6	MT040333|MT040334|MT040335|MT040336|MT072864|MT072865.1	missense	43740578_1	ORF1ab	GU280_gp01.p01_1	protein_coding	+	671I>671L	2276A>C	0.05217391304347828	Bat	Pangolin	NA	Bat-Pangolin
NC_045512	2276	A	C	6	MT040333|MT040334|MT040335|MT040336|MT072864|MT072865.1	missense	43740578_3	ORF1ab	GU280_gp01.p02.CDS_1	protein_coding	+	671I>671L	2276A>C	0.05217391304347828	Bat	Pangolin	NA	Bat-Pangolin
NC_045512	2276	A	C	6	MT040333|MT040334|MT040335|MT040336|MT072864|MT072865.1	missense	43740578_1	ORF1ab	GU280_gp01.p01_1	protein_coding	+	671I>671L	2276A>C	0.05217391304347828	Bat	Pangolin	NA	Bat-Pangolin
NC_045512	2276	A	C	6	MT040333|MT040334|MT040335|MT040336|MT072864|MT072865.1	missense	43740578_3	ORF1ab	GU280_gp01.p02.CDS_1	protein_coding	+	671I>671L	2276A>C	0.05217391304347828	Bat	Pangolin	NA	Bat-Pangolin
NC_045512	2276	A	C	6	MT040333|MT040334|MT040335|MT040336|MT072864|MT072865.1	missense	43740578_1	ORF1ab	GU280_gp01.p01_1	protein_coding	+	671I>671L	2276A>C	0.05217391304347828	Bat	Pangolin	NA	Bat-Pangolin
NC_045512	2276	A	C	6	MT040333|MT040334|MT040335|MT040336|MT072864|MT072865.1	missense	43740578_3	ORF1ab	GU280_gp01.p02.CDS_1	protein_coding	+	671I>671L	2276A>C	0.05217391304347828	Bat	Pangolin	NA	Bat-Pangolin
NC_045512	2276	A	C	6	MT040333|MT040334|MT040335|MT040336|MT072864|MT072865.1	missense	43740578_1	ORF1ab	GU280_gp01.p01_1	protein_coding	+	671I>671L	2276A>C	0.05217391304347828	Bat	Pangolin	NA	Bat-Pangolin
NC_045512	2276	A	C	6	MT040333|MT040334|MT040335|MT040336|MT072864|MT072865.1	missense	43740578_3	ORF1ab	GU280_gp01.p02.CDS_1	protein_coding	+	671I>671L	2276A>C	0.05217391304347828	Bat	Pangolin	NA	Bat-Pangolin
NC_045512	2276	A	C	6	MT040333|MT040334|MT040335|MT040336|MT072864|MT072865.1	missense	43740578_1	ORF1ab	GU280_gp01.p01_1	protein_coding	+	671I>671L	2276A>C	0.05217391304347828	Bat	Pangolin	NA	Bat-Pangolin
NC_045512	2276	A	C	6	MT040333|MT040334|MT040335|MT040336|MT072864|MT072865.1	missense	43740578_3	ORF1ab	GU280_gp01.p02.CDS_1	protein_coding	+	671I>671L	2276A>C	0.05217391304347828	Bat	Pangolin	NA	Bat-Pangolin
NC_045512	2276	A	C	6	MT040333|MT040334|MT040335|MT040336|MT072864|MT072865.1	missense	43740578_1	ORF1ab	GU280_gp01.p01_1	protein_coding	+	671I>671L	2276A>C	0.05217391304347828	Bat	Pangolin	NA	Bat-Pangolin
NC_045512	2276	A	C	6	MT040333|MT040334|MT040335|MT040336|MT072864|MT072865.1	missense	43740578_3	ORF1ab	GU280_gp01.p02.CDS_1	protein_coding	+	671I>671L	2276A>C	0.05217391304347828	Bat	Pangolin	NA	Bat-Pangolin
NC_045512	2276	A	C	6	MT040333|MT040334|MT040335|MT040336|MT072864|MT072865.1	missense	43740578_1	ORF1ab	GU280_gp01.p01_1	protein_coding	+	671I>671L	2276A>C	0.05217391304347828	Bat	Pangolin	NA	Bat-Pangolin
NC_045512	2276	A	C	6	MT040333|MT040334|MT040335|MT040336|MT072864|MT072865.1	missense	43740578_3	ORF1ab	GU280_gp01.p02.CDS_1	protein_coding	+	671I>671L	2276A>C	0.05217391304347828	Bat	Pangolin	NA	Bat-Pangolin
NC_045512	2284	G	C	6	MT040333|MT040334|MT040335|MT040336|MT072864|MT072865.1	missense	43740578_1	ORF1ab	GU280_gp01.p01_1	protein_coding	+	673E>673D	2284G>C	0.05217391304347828	NA	Pangolin	NA	Pangolin
NC_045512	2284	G	C	6	MT040333|MT040334|MT040335|MT040336|MT072864|MT072865.1	missense	43740578_3	ORF1ab	GU280_gp01.p02.CDS_1	protein_coding	+	673E>673D	2284G>C	0.05217391304347828	NA	Pangolin	NA	Pangolin
NC_045512	2284	G	C	6	MT040333|MT040334|MT040335|MT040336|MT072864|MT072865.1	missense	43740578_1	ORF1ab	GU280_gp01.p01_1	protein_coding	+	673E>673D	2284G>C	0.05217391304347828	NA	Pangolin	NA	Pangolin
NC_045512	2284	G	C	6	MT040333|MT040334|MT040335|MT040336|MT072864|MT072865.1	missense	43740578_3	ORF1ab	GU280_gp01.p02.CDS_1	protein_coding	+	673E>673D	2284G>C	0.05217391304347828	NA	Pangolin	NA	Pangolin
NC_045512	2284	G	C	6	MT040333|MT040334|MT040335|MT040336|MT072864|MT072865.1	missense	43740578_1	ORF1ab	GU280_gp01.p01_1	protein_coding	+	673E>673D	2284G>C	0.05217391304347828	NA	Pangolin	NA	Pangolin
NC_045512	2284	G	C	6	MT040333|MT040334|MT040335|MT040336|MT072864|MT072865.1	missense	43740578_3	ORF1ab	GU280_gp01.p02.CDS_1	protein_coding	+	673E>673D	2284G>C	0.05217391304347828	NA	Pangolin	NA	Pangolin
NC_045512	2284	G	C	6	MT040333|MT040334|MT040335|MT040336|MT072864|MT072865.1	missense	43740578_1	ORF1ab	GU280_gp01.p01_1	protein_coding	+	673E>673D	2284G>C	0.05217391304347828	NA	Pangolin	NA	Pangolin
NC_045512	2284	G	C	6	MT040333|MT040334|MT040335|MT040336|MT072864|MT072865.1	missense	43740578_3	ORF1ab	GU280_gp01.p02.CDS_1	protein_coding	+	673E>673D	2284G>C	0.05217391304347828	NA	Pangolin	NA	Pangolin
NC_045512	2284	G	C	6	MT040333|MT040334|MT040335|MT040336|MT072864|MT072865.1	missense	43740578_1	ORF1ab	GU280_gp01.p01_1	protein_coding	+	673E>673D	2284G>C	0.05217391304347828	NA	Pangolin	NA	Pangolin
NC_045512	2284	G	C	6	MT040333|MT040334|MT040335|MT040336|MT072864|MT072865.1	missense	43740578_3	ORF1ab	GU280_gp01.p02.CDS_1	protein_coding	+	673E>673D	2284G>C	0.05217391304347828	NA	Pangolin	NA	Pangolin
NC_045512	2284	G	C	6	MT040333|MT040334|MT040335|MT040336|MT072864|MT072865.1	missense	43740578_1	ORF1ab	GU280_gp01.p01_1	protein_coding	+	673E>673D	2284G>C	0.05217391304347828	NA	Pangolin	NA	Pangolin
NC_045512	2284	G	C	6	MT040333|MT040334|MT040335|MT040336|MT072864|MT072865.1	missense	43740578_3	ORF1ab	GU280_gp01.p02.CDS_1	protein_coding	+	673E>673D	2284G>C	0.05217391304347828	NA	Pangolin	NA	Pangolin
NC_045512	2284	G	C	6	MT040333|MT040334|MT040335|MT040336|MT072864|MT072865.1	missense	43740578_1	ORF1ab	GU280_gp01.p01_1	protein_coding	+	673E>673D	2284G>C	0.05217391304347828	NA	Pangolin	NA	Pangolin
NC_045512	2284	G	C	6	MT040333|MT040334|MT040335|MT040336|MT072864|MT072865.1	missense	43740578_3	ORF1ab	GU280_gp01.p02.CDS_1	protein_coding	+	673E>673D	2284G>C	0.05217391304347828	NA	Pangolin	NA	Pangolin
NC_045512	2291	C	A	6	MT040333|MT040334|MT040335|MT040336|MT072864|MT072865.1	missense	43740578_1	ORF1ab	GU280_gp01.p01_1	protein_coding	+	676Q>676K	2291C>A	0.05217391304347828	NA	Pangolin	NA	Pangolin
NC_045512	2291	C	A	6	MT040333|MT040334|MT040335|MT040336|MT072864|MT072865.1	missense	43740578_3	ORF1ab	GU280_gp01.p02.CDS_1	protein_coding	+	676Q>676K	2291C>A	0.05217391304347828	NA	Pangolin	NA	Pangolin
NC_045512	2291	C	A	6	MT040333|MT040334|MT040335|MT040336|MT072864|MT072865.1	missense	43740578_1	ORF1ab	GU280_gp01.p01_1	protein_coding	+	676Q>676K	2291C>A	0.05217391304347828	NA	Pangolin	NA	Pangolin
NC_045512	2291	C	A	6	MT040333|MT040334|MT040335|MT040336|MT072864|MT072865.1	missense	43740578_3	ORF1ab	GU280_gp01.p02.CDS_1	protein_coding	+	676Q>676K	2291C>A	0.05217391304347828	NA	Pangolin	NA	Pangolin
NC_045512	2291	C	A	6	MT040333|MT040334|MT040335|MT040336|MT072864|MT072865.1	missense	43740578_1	ORF1ab	GU280_gp01.p01_1	protein_coding	+	676Q>676K	2291C>A	0.05217391304347828	NA	Pangolin	NA	Pangolin
NC_045512	2291	C	A	6	MT040333|MT040334|MT040335|MT040336|MT072864|MT072865.1	missense	43740578_3	ORF1ab	GU280_gp01.p02.CDS_1	protein_coding	+	676Q>676K	2291C>A	0.05217391304347828	NA	Pangolin	NA	Pangolin
NC_045512	2291	C	A	6	MT040333|MT040334|MT040335|MT040336|MT072864|MT072865.1	missense	43740578_1	ORF1ab	GU280_gp01.p01_1	protein_coding	+	676Q>676K	2291C>A	0.05217391304347828	NA	Pangolin	NA	Pangolin
NC_045512	2291	C	A	6	MT040333|MT040334|MT040335|MT040336|MT072864|MT072865.1	missense	43740578_3	ORF1ab	GU280_gp01.p02.CDS_1	protein_coding	+	676Q>676K	2291C>A	0.05217391304347828	NA	Pangolin	NA	Pangolin
NC_045512	2291	C	A	6	MT040333|MT040334|MT040335|MT040336|MT072864|MT072865.1	missense	43740578_1	ORF1ab	GU280_gp01.p01_1	protein_coding	+	676Q>676K	2291C>A	0.05217391304347828	NA	Pangolin	NA	Pangolin
NC_045512	2291	C	A	6	MT040333|MT040334|MT040335|MT040336|MT072864|MT072865.1	missense	43740578_3	ORF1ab	GU280_gp01.p02.CDS_1	protein_coding	+	676Q>676K	2291C>A	0.05217391304347828	NA	Pangolin	NA	Pangolin
NC_045512	2291	C	A	6	MT040333|MT040334|MT040335|MT040336|MT072864|MT072865.1	missense	43740578_1	ORF1ab	GU280_gp01.p01_1	protein_coding	+	676Q>676K	2291C>A	0.05217391304347828	NA	Pangolin	NA	Pangolin
NC_045512	2291	C	A	6	MT040333|MT040334|MT040335|MT040336|MT072864|MT072865.1	missense	43740578_3	ORF1ab	GU280_gp01.p02.CDS_1	protein_coding	+	676Q>676K	2291C>A	0.05217391304347828	NA	Pangolin	NA	Pangolin
NC_045512	2291	C	A	6	MT040333|MT040334|MT040335|MT040336|MT072864|MT072865.1	missense	43740578_1	ORF1ab	GU280_gp01.p01_1	protein_coding	+	676Q>676K	2291C>A	0.05217391304347828	NA	Pangolin	NA	Pangolin
NC_045512	2291	C	A	6	MT040333|MT040334|MT040335|MT040336|MT072864|MT072865.1	missense	43740578_3	ORF1ab	GU280_gp01.p02.CDS_1	protein_coding	+	676Q>676K	2291C>A	0.05217391304347828	NA	Pangolin	NA	Pangolin
NC_045512	2295	C	A	6	MT040333|MT040334|MT040335|MT040336|MT072864|MT072865.1	missense	43740578_1	ORF1ab	GU280_gp01.p01_1	protein_coding	+	677T>677K	2295C>A	0.05217391304347828	NA	Pangolin	NA	Pangolin
NC_045512	2295	C	A	6	MT040333|MT040334|MT040335|MT040336|MT072864|MT072865.1	missense	43740578_3	ORF1ab	GU280_gp01.p02.CDS_1	protein_coding	+	677T>677K	2295C>A	0.05217391304347828	NA	Pangolin	NA	Pangolin
NC_045512	2295	C	A	6	MT040333|MT040334|MT040335|MT040336|MT072864|MT072865.1	missense	43740578_1	ORF1ab	GU280_gp01.p01_1	protein_coding	+	677T>677K	2295C>A	0.05217391304347828	NA	Pangolin	NA	Pangolin
NC_045512	2295	C	A	6	MT040333|MT040334|MT040335|MT040336|MT072864|MT072865.1	missense	43740578_3	ORF1ab	GU280_gp01.p02.CDS_1	protein_coding	+	677T>677K	2295C>A	0.05217391304347828	NA	Pangolin	NA	Pangolin
NC_045512	2295	C	A	6	MT040333|MT040334|MT040335|MT040336|MT072864|MT072865.1	missense	43740578_1	ORF1ab	GU280_gp01.p01_1	protein_coding	+	677T>677K	2295C>A	0.05217391304347828	NA	Pangolin	NA	Pangolin
NC_045512	2295	C	A	6	MT040333|MT040334|MT040335|MT040336|MT072864|MT072865.1	missense	43740578_3	ORF1ab	GU280_gp01.p02.CDS_1	protein_coding	+	677T>677K	2295C>A	0.05217391304347828	NA	Pangolin	NA	Pangolin
NC_045512	2295	C	A	6	MT040333|MT040334|MT040335|MT040336|MT072864|MT072865.1	missense	43740578_1	ORF1ab	GU280_gp01.p01_1	protein_coding	+	677T>677K	2295C>A	0.05217391304347828	NA	Pangolin	NA	Pangolin
NC_045512	2295	C	A	6	MT040333|MT040334|MT040335|MT040336|MT072864|MT072865.1	missense	43740578_3	ORF1ab	GU280_gp01.p02.CDS_1	protein_coding	+	677T>677K	2295C>A	0.05217391304347828	NA	Pangolin	NA	Pangolin
NC_045512	2295	C	A	6	MT040333|MT040334|MT040335|MT040336|MT072864|MT072865.1	missense	43740578_1	ORF1ab	GU280_gp01.p01_1	protein_coding	+	677T>677K	2295C>A	0.05217391304347828	NA	Pangolin	NA	Pangolin
NC_045512	2295	C	A	6	MT040333|MT040334|MT040335|MT040336|MT072864|MT072865.1	missense	43740578_3	ORF1ab	GU280_gp01.p02.CDS_1	protein_coding	+	677T>677K	2295C>A	0.05217391304347828	NA	Pangolin	NA	Pangolin
NC_045512	2295	C	A	6	MT040333|MT040334|MT040335|MT040336|MT072864|MT072865.1	missense	43740578_1	ORF1ab	GU280_gp01.p01_1	protein_coding	+	677T>677K	2295C>A	0.05217391304347828	NA	Pangolin	NA	Pangolin
NC_045512	2295	C	A	6	MT040333|MT040334|MT040335|MT040336|MT072864|MT072865.1	missense	43740578_3	ORF1ab	GU280_gp01.p02.CDS_1	protein_coding	+	677T>677K	2295C>A	0.05217391304347828	NA	Pangolin	NA	Pangolin
NC_045512	2295	C	A	6	MT040333|MT040334|MT040335|MT040336|MT072864|MT072865.1	missense	43740578_1	ORF1ab	GU280_gp01.p01_1	protein_coding	+	677T>677K	2295C>A	0.05217391304347828	NA	Pangolin	NA	Pangolin
NC_045512	2295	C	A	6	MT040333|MT040334|MT040335|MT040336|MT072864|MT072865.1	missense	43740578_3	ORF1ab	GU280_gp01.p02.CDS_1	protein_coding	+	677T>677K	2295C>A	0.05217391304347828	NA	Pangolin	NA	Pangolin
NC_045512	2418	G	A	6	MT040333|MT040334|MT040335|MT040336|MT072864|MT072865.1	missense	43740578_1	ORF1ab	GU280_gp01.p01_1	protein_coding	+	718R>718K	2418G>A	0.05217391304347828	NA	Pangolin	NA	Pangolin
NC_045512	2418	G	A	6	MT040333|MT040334|MT040335|MT040336|MT072864|MT072865.1	missense	43740578_3	ORF1ab	GU280_gp01.p02.CDS_1	protein_coding	+	718R>718K	2418G>A	0.05217391304347828	NA	Pangolin	NA	Pangolin
NC_045512	2418	G	A	6	MT040333|MT040334|MT040335|MT040336|MT072864|MT072865.1	missense	43740578_1	ORF1ab	GU280_gp01.p01_1	protein_coding	+	718R>718K	2418G>A	0.05217391304347828	NA	Pangolin	NA	Pangolin
NC_045512	2418	G	A	6	MT040333|MT040334|MT040335|MT040336|MT072864|MT072865.1	missense	43740578_3	ORF1ab	GU280_gp01.p02.CDS_1	protein_coding	+	718R>718K	2418G>A	0.05217391304347828	NA	Pangolin	NA	Pangolin
NC_045512	2418	G	A	6	MT040333|MT040334|MT040335|MT040336|MT072864|MT072865.1	missense	43740578_1	ORF1ab	GU280_gp01.p01_1	protein_coding	+	718R>718K	2418G>A	0.05217391304347828	NA	Pangolin	NA	Pangolin
NC_045512	2418	G	A	6	MT040333|MT040334|MT040335|MT040336|MT072864|MT072865.1	missense	43740578_3	ORF1ab	GU280_gp01.p02.CDS_1	protein_coding	+	718R>718K	2418G>A	0.05217391304347828	NA	Pangolin	NA	Pangolin
NC_045512	2418	G	A	6	MT040333|MT040334|MT040335|MT040336|MT072864|MT072865.1	missense	43740578_1	ORF1ab	GU280_gp01.p01_1	protein_coding	+	718R>718K	2418G>A	0.05217391304347828	NA	Pangolin	NA	Pangolin
NC_045512	2418	G	A	6	MT040333|MT040334|MT040335|MT040336|MT072864|MT072865.1	missense	43740578_3	ORF1ab	GU280_gp01.p02.CDS_1	protein_coding	+	718R>718K	2418G>A	0.05217391304347828	NA	Pangolin	NA	Pangolin
NC_045512	2418	G	A	6	MT040333|MT040334|MT040335|MT040336|MT072864|MT072865.1	missense	43740578_1	ORF1ab	GU280_gp01.p01_1	protein_coding	+	718R>718K	2418G>A	0.05217391304347828	NA	Pangolin	NA	Pangolin
NC_045512	2418	G	A	6	MT040333|MT040334|MT040335|MT040336|MT072864|MT072865.1	missense	43740578_3	ORF1ab	GU280_gp01.p02.CDS_1	protein_coding	+	718R>718K	2418G>A	0.05217391304347828	NA	Pangolin	NA	Pangolin
NC_045512	2418	G	A	6	MT040333|MT040334|MT040335|MT040336|MT072864|MT072865.1	missense	43740578_1	ORF1ab	GU280_gp01.p01_1	protein_coding	+	718R>718K	2418G>A	0.05217391304347828	NA	Pangolin	NA	Pangolin
NC_045512	2418	G	A	6	MT040333|MT040334|MT040335|MT040336|MT072864|MT072865.1	missense	43740578_3	ORF1ab	GU280_gp01.p02.CDS_1	protein_coding	+	718R>718K	2418G>A	0.05217391304347828	NA	Pangolin	NA	Pangolin
NC_045512	2418	G	A	6	MT040333|MT040334|MT040335|MT040336|MT072864|MT072865.1	missense	43740578_1	ORF1ab	GU280_gp01.p01_1	protein_coding	+	718R>718K	2418G>A	0.05217391304347828	NA	Pangolin	NA	Pangolin
NC_045512	2418	G	A	6	MT040333|MT040334|MT040335|MT040336|MT072864|MT072865.1	missense	43740578_3	ORF1ab	GU280_gp01.p02.CDS_1	protein_coding	+	718R>718K	2418G>A	0.05217391304347828	NA	Pangolin	NA	Pangolin
NC_045512	2430	A	G	3	KF294457|MG772933|MG772934	missense	43740578_1	ORF1ab	GU280_gp01.p01_1	protein_coding	+	722K>722R	2430A>G	0.02608695652173914	Bat	NA	NA	Bat
NC_045512	2430	A	G	3	KF294457|MG772933|MG772934	missense	43740578_3	ORF1ab	GU280_gp01.p02.CDS_1	protein_coding	+	722K>722R	2430A>G	0.02608695652173914	Bat	NA	NA	Bat
NC_045512	2430	A	G	3	KF294457|MG772933|MG772934	missense	43740578_1	ORF1ab	GU280_gp01.p01_1	protein_coding	+	722K>722R	2430A>G	0.02608695652173914	Bat	NA	NA	Bat
NC_045512	2430	A	G	3	KF294457|MG772933|MG772934	missense	43740578_3	ORF1ab	GU280_gp01.p02.CDS_1	protein_coding	+	722K>722R	2430A>G	0.02608695652173914	Bat	NA	NA	Bat
NC_045512	2430	A	G	3	KF294457|MG772933|MG772934	missense	43740578_1	ORF1ab	GU280_gp01.p01_1	protein_coding	+	722K>722R	2430A>G	0.02608695652173914	Bat	NA	NA	Bat
NC_045512	2430	A	G	3	KF294457|MG772933|MG772934	missense	43740578_3	ORF1ab	GU280_gp01.p02.CDS_1	protein_coding	+	722K>722R	2430A>G	0.02608695652173914	Bat	NA	NA	Bat
NC_045512	2430	A	G	3	KF294457|MG772933|MG772934	missense	43740578_1	ORF1ab	GU280_gp01.p01_1	protein_coding	+	722K>722R	2430A>G	0.02608695652173914	Bat	NA	NA	Bat
NC_045512	2430	A	G	3	KF294457|MG772933|MG772934	missense	43740578_3	ORF1ab	GU280_gp01.p02.CDS_1	protein_coding	+	722K>722R	2430A>G	0.02608695652173914	Bat	NA	NA	Bat
NC_045512	2430	A	G	3	KF294457|MG772933|MG772934	missense	43740578_1	ORF1ab	GU280_gp01.p01_1	protein_coding	+	722K>722R	2430A>G	0.02608695652173914	Bat	NA	NA	Bat
NC_045512	2430	A	G	3	KF294457|MG772933|MG772934	missense	43740578_3	ORF1ab	GU280_gp01.p02.CDS_1	protein_coding	+	722K>722R	2430A>G	0.02608695652173914	Bat	NA	NA	Bat
NC_045512	2430	A	G	3	KF294457|MG772933|MG772934	missense	43740578_1	ORF1ab	GU280_gp01.p01_1	protein_coding	+	722K>722R	2430A>G	0.02608695652173914	Bat	NA	NA	Bat
NC_045512	2430	A	G	3	KF294457|MG772933|MG772934	missense	43740578_3	ORF1ab	GU280_gp01.p02.CDS_1	protein_coding	+	722K>722R	2430A>G	0.02608695652173914	Bat	NA	NA	Bat
NC_045512	2430	A	G	3	KF294457|MG772933|MG772934	missense	43740578_1	ORF1ab	GU280_gp01.p01_1	protein_coding	+	722K>722R	2430A>G	0.02608695652173914	Bat	NA	NA	Bat
NC_045512	2430	A	G	3	KF294457|MG772933|MG772934	missense	43740578_3	ORF1ab	GU280_gp01.p02.CDS_1	protein_coding	+	722K>722R	2430A>G	0.02608695652173914	Bat	NA	NA	Bat
NC_045512	2432	T	C	2	KF294457|MN996532	missense	43740578_1	ORF1ab	GU280_gp01.p01_1	protein_coding	+	723S>723P	2432T>C	0.017391304347826094	Bat	NA	NA	Bat
NC_045512	2432	T	C	2	KF294457|MN996532	missense	43740578_3	ORF1ab	GU280_gp01.p02.CDS_1	protein_coding	+	723S>723P	2432T>C	0.017391304347826094	Bat	NA	NA	Bat
NC_045512	2432	T	C	2	KF294457|MN996532	missense	43740578_1	ORF1ab	GU280_gp01.p01_1	protein_coding	+	723S>723P	2432T>C	0.017391304347826094	Bat	NA	NA	Bat
NC_045512	2432	T	C	2	KF294457|MN996532	missense	43740578_3	ORF1ab	GU280_gp01.p02.CDS_1	protein_coding	+	723S>723P	2432T>C	0.017391304347826094	Bat	NA	NA	Bat
NC_045512	2432	T	C	2	KF294457|MN996532	missense	43740578_1	ORF1ab	GU280_gp01.p01_1	protein_coding	+	723S>723P	2432T>C	0.017391304347826094	Bat	NA	NA	Bat
NC_045512	2432	T	C	2	KF294457|MN996532	missense	43740578_3	ORF1ab	GU280_gp01.p02.CDS_1	protein_coding	+	723S>723P	2432T>C	0.017391304347826094	Bat	NA	NA	Bat
NC_045512	2432	T	C	2	KF294457|MN996532	missense	43740578_1	ORF1ab	GU280_gp01.p01_1	protein_coding	+	723S>723P	2432T>C	0.017391304347826094	Bat	NA	NA	Bat
NC_045512	2432	T	C	2	KF294457|MN996532	missense	43740578_3	ORF1ab	GU280_gp01.p02.CDS_1	protein_coding	+	723S>723P	2432T>C	0.017391304347826094	Bat	NA	NA	Bat
NC_045512	2432	T	C	2	KF294457|MN996532	missense	43740578_1	ORF1ab	GU280_gp01.p01_1	protein_coding	+	723S>723P	2432T>C	0.017391304347826094	Bat	NA	NA	Bat
NC_045512	2432	T	C	2	KF294457|MN996532	missense	43740578_3	ORF1ab	GU280_gp01.p02.CDS_1	protein_coding	+	723S>723P	2432T>C	0.017391304347826094	Bat	NA	NA	Bat
NC_045512	2432	T	C	2	KF294457|MN996532	missense	43740578_1	ORF1ab	GU280_gp01.p01_1	protein_coding	+	723S>723P	2432T>C	0.017391304347826094	Bat	NA	NA	Bat
NC_045512	2432	T	C	2	KF294457|MN996532	missense	43740578_3	ORF1ab	GU280_gp01.p02.CDS_1	protein_coding	+	723S>723P	2432T>C	0.017391304347826094	Bat	NA	NA	Bat
NC_045512	2432	T	C	2	KF294457|MN996532	missense	43740578_1	ORF1ab	GU280_gp01.p01_1	protein_coding	+	723S>723P	2432T>C	0.017391304347826094	Bat	NA	NA	Bat
NC_045512	2432	T	C	2	KF294457|MN996532	missense	43740578_3	ORF1ab	GU280_gp01.p02.CDS_1	protein_coding	+	723S>723P	2432T>C	0.017391304347826094	Bat	NA	NA	Bat
NC_045512	2439	A	G	6	MT040333|MT040334|MT040335|MT040336|MT072864|MT072865.1	missense	43740578_1	ORF1ab	GU280_gp01.p01_1	protein_coding	+	725E>725G	2439A>G	0.05217391304347828	NA	Pangolin	NA	Pangolin
NC_045512	2439	A	G	6	MT040333|MT040334|MT040335|MT040336|MT072864|MT072865.1	missense	43740578_3	ORF1ab	GU280_gp01.p02.CDS_1	protein_coding	+	725E>725G	2439A>G	0.05217391304347828	NA	Pangolin	NA	Pangolin
NC_045512	2439	A	G	6	MT040333|MT040334|MT040335|MT040336|MT072864|MT072865.1	missense	43740578_1	ORF1ab	GU280_gp01.p01_1	protein_coding	+	725E>725G	2439A>G	0.05217391304347828	NA	Pangolin	NA	Pangolin
NC_045512	2439	A	G	6	MT040333|MT040334|MT040335|MT040336|MT072864|MT072865.1	missense	43740578_3	ORF1ab	GU280_gp01.p02.CDS_1	protein_coding	+	725E>725G	2439A>G	0.05217391304347828	NA	Pangolin	NA	Pangolin
NC_045512	2439	A	G	6	MT040333|MT040334|MT040335|MT040336|MT072864|MT072865.1	missense	43740578_1	ORF1ab	GU280_gp01.p01_1	protein_coding	+	725E>725G	2439A>G	0.05217391304347828	NA	Pangolin	NA	Pangolin
NC_045512	2439	A	G	6	MT040333|MT040334|MT040335|MT040336|MT072864|MT072865.1	missense	43740578_3	ORF1ab	GU280_gp01.p02.CDS_1	protein_coding	+	725E>725G	2439A>G	0.05217391304347828	NA	Pangolin	NA	Pangolin
NC_045512	2439	A	G	6	MT040333|MT040334|MT040335|MT040336|MT072864|MT072865.1	missense	43740578_1	ORF1ab	GU280_gp01.p01_1	protein_coding	+	725E>725G	2439A>G	0.05217391304347828	NA	Pangolin	NA	Pangolin
NC_045512	2439	A	G	6	MT040333|MT040334|MT040335|MT040336|MT072864|MT072865.1	missense	43740578_3	ORF1ab	GU280_gp01.p02.CDS_1	protein_coding	+	725E>725G	2439A>G	0.05217391304347828	NA	Pangolin	NA	Pangolin
NC_045512	2439	A	G	6	MT040333|MT040334|MT040335|MT040336|MT072864|MT072865.1	missense	43740578_1	ORF1ab	GU280_gp01.p01_1	protein_coding	+	725E>725G	2439A>G	0.05217391304347828	NA	Pangolin	NA	Pangolin
NC_045512	2439	A	G	6	MT040333|MT040334|MT040335|MT040336|MT072864|MT072865.1	missense	43740578_3	ORF1ab	GU280_gp01.p02.CDS_1	protein_coding	+	725E>725G	2439A>G	0.05217391304347828	NA	Pangolin	NA	Pangolin
NC_045512	2439	A	G	6	MT040333|MT040334|MT040335|MT040336|MT072864|MT072865.1	missense	43740578_1	ORF1ab	GU280_gp01.p01_1	protein_coding	+	725E>725G	2439A>G	0.05217391304347828	NA	Pangolin	NA	Pangolin
NC_045512	2439	A	G	6	MT040333|MT040334|MT040335|MT040336|MT072864|MT072865.1	missense	43740578_3	ORF1ab	GU280_gp01.p02.CDS_1	protein_coding	+	725E>725G	2439A>G	0.05217391304347828	NA	Pangolin	NA	Pangolin
NC_045512	2439	A	G	6	MT040333|MT040334|MT040335|MT040336|MT072864|MT072865.1	missense	43740578_1	ORF1ab	GU280_gp01.p01_1	protein_coding	+	725E>725G	2439A>G	0.05217391304347828	NA	Pangolin	NA	Pangolin
NC_045512	2439	A	G	6	MT040333|MT040334|MT040335|MT040336|MT072864|MT072865.1	missense	43740578_3	ORF1ab	GU280_gp01.p02.CDS_1	protein_coding	+	725E>725G	2439A>G	0.05217391304347828	NA	Pangolin	NA	Pangolin
NC_045512	2443	A	C	6	MT040333|MT040334|MT040335|MT040336|MT072864|MT072865.1	missense	43740578_1	ORF1ab	GU280_gp01.p01_1	protein_coding	+	726E>726D	2443A>C	0.05217391304347828	NA	Pangolin	NA	Pangolin
NC_045512	2443	A	C	6	MT040333|MT040334|MT040335|MT040336|MT072864|MT072865.1	missense	43740578_3	ORF1ab	GU280_gp01.p02.CDS_1	protein_coding	+	726E>726D	2443A>C	0.05217391304347828	NA	Pangolin	NA	Pangolin
NC_045512	2443	A	C	6	MT040333|MT040334|MT040335|MT040336|MT072864|MT072865.1	missense	43740578_1	ORF1ab	GU280_gp01.p01_1	protein_coding	+	726E>726D	2443A>C	0.05217391304347828	NA	Pangolin	NA	Pangolin
NC_045512	2443	A	C	6	MT040333|MT040334|MT040335|MT040336|MT072864|MT072865.1	missense	43740578_3	ORF1ab	GU280_gp01.p02.CDS_1	protein_coding	+	726E>726D	2443A>C	0.05217391304347828	NA	Pangolin	NA	Pangolin
NC_045512	2443	A	C	6	MT040333|MT040334|MT040335|MT040336|MT072864|MT072865.1	missense	43740578_1	ORF1ab	GU280_gp01.p01_1	protein_coding	+	726E>726D	2443A>C	0.05217391304347828	NA	Pangolin	NA	Pangolin
NC_045512	2443	A	C	6	MT040333|MT040334|MT040335|MT040336|MT072864|MT072865.1	missense	43740578_3	ORF1ab	GU280_gp01.p02.CDS_1	protein_coding	+	726E>726D	2443A>C	0.05217391304347828	NA	Pangolin	NA	Pangolin
NC_045512	2443	A	C	6	MT040333|MT040334|MT040335|MT040336|MT072864|MT072865.1	missense	43740578_1	ORF1ab	GU280_gp01.p01_1	protein_coding	+	726E>726D	2443A>C	0.05217391304347828	NA	Pangolin	NA	Pangolin
NC_045512	2443	A	C	6	MT040333|MT040334|MT040335|MT040336|MT072864|MT072865.1	missense	43740578_3	ORF1ab	GU280_gp01.p02.CDS_1	protein_coding	+	726E>726D	2443A>C	0.05217391304347828	NA	Pangolin	NA	Pangolin
NC_045512	2443	A	C	6	MT040333|MT040334|MT040335|MT040336|MT072864|MT072865.1	missense	43740578_1	ORF1ab	GU280_gp01.p01_1	protein_coding	+	726E>726D	2443A>C	0.05217391304347828	NA	Pangolin	NA	Pangolin
NC_045512	2443	A	C	6	MT040333|MT040334|MT040335|MT040336|MT072864|MT072865.1	missense	43740578_3	ORF1ab	GU280_gp01.p02.CDS_1	protein_coding	+	726E>726D	2443A>C	0.05217391304347828	NA	Pangolin	NA	Pangolin
NC_045512	2443	A	C	6	MT040333|MT040334|MT040335|MT040336|MT072864|MT072865.1	missense	43740578_1	ORF1ab	GU280_gp01.p01_1	protein_coding	+	726E>726D	2443A>C	0.05217391304347828	NA	Pangolin	NA	Pangolin
NC_045512	2443	A	C	6	MT040333|MT040334|MT040335|MT040336|MT072864|MT072865.1	missense	43740578_3	ORF1ab	GU280_gp01.p02.CDS_1	protein_coding	+	726E>726D	2443A>C	0.05217391304347828	NA	Pangolin	NA	Pangolin
NC_045512	2443	A	C	6	MT040333|MT040334|MT040335|MT040336|MT072864|MT072865.1	missense	43740578_1	ORF1ab	GU280_gp01.p01_1	protein_coding	+	726E>726D	2443A>C	0.05217391304347828	NA	Pangolin	NA	Pangolin
NC_045512	2443	A	C	6	MT040333|MT040334|MT040335|MT040336|MT072864|MT072865.1	missense	43740578_3	ORF1ab	GU280_gp01.p02.CDS_1	protein_coding	+	726E>726D	2443A>C	0.05217391304347828	NA	Pangolin	NA	Pangolin
NC_045512	2444	A	T	6	MT040333|MT040334|MT040335|MT040336|MT072864|MT072865.1	missense	43740578_1	ORF1ab	GU280_gp01.p01_1	protein_coding	+	727T>727S	2444A>T	0.05217391304347828	NA	Pangolin	NA	Pangolin
NC_045512	2444	A	T	6	MT040333|MT040334|MT040335|MT040336|MT072864|MT072865.1	missense	43740578_3	ORF1ab	GU280_gp01.p02.CDS_1	protein_coding	+	727T>727S	2444A>T	0.05217391304347828	NA	Pangolin	NA	Pangolin
NC_045512	2444	A	T	6	MT040333|MT040334|MT040335|MT040336|MT072864|MT072865.1	missense	43740578_1	ORF1ab	GU280_gp01.p01_1	protein_coding	+	727T>727S	2444A>T	0.05217391304347828	NA	Pangolin	NA	Pangolin
NC_045512	2444	A	T	6	MT040333|MT040334|MT040335|MT040336|MT072864|MT072865.1	missense	43740578_3	ORF1ab	GU280_gp01.p02.CDS_1	protein_coding	+	727T>727S	2444A>T	0.05217391304347828	NA	Pangolin	NA	Pangolin
NC_045512	2444	A	T	6	MT040333|MT040334|MT040335|MT040336|MT072864|MT072865.1	missense	43740578_1	ORF1ab	GU280_gp01.p01_1	protein_coding	+	727T>727S	2444A>T	0.05217391304347828	NA	Pangolin	NA	Pangolin
NC_045512	2444	A	T	6	MT040333|MT040334|MT040335|MT040336|MT072864|MT072865.1	missense	43740578_3	ORF1ab	GU280_gp01.p02.CDS_1	protein_coding	+	727T>727S	2444A>T	0.05217391304347828	NA	Pangolin	NA	Pangolin
NC_045512	2444	A	T	6	MT040333|MT040334|MT040335|MT040336|MT072864|MT072865.1	missense	43740578_1	ORF1ab	GU280_gp01.p01_1	protein_coding	+	727T>727S	2444A>T	0.05217391304347828	NA	Pangolin	NA	Pangolin
NC_045512	2444	A	T	6	MT040333|MT040334|MT040335|MT040336|MT072864|MT072865.1	missense	43740578_3	ORF1ab	GU280_gp01.p02.CDS_1	protein_coding	+	727T>727S	2444A>T	0.05217391304347828	NA	Pangolin	NA	Pangolin
NC_045512	2444	A	T	6	MT040333|MT040334|MT040335|MT040336|MT072864|MT072865.1	missense	43740578_1	ORF1ab	GU280_gp01.p01_1	protein_coding	+	727T>727S	2444A>T	0.05217391304347828	NA	Pangolin	NA	Pangolin
NC_045512	2444	A	T	6	MT040333|MT040334|MT040335|MT040336|MT072864|MT072865.1	missense	43740578_3	ORF1ab	GU280_gp01.p02.CDS_1	protein_coding	+	727T>727S	2444A>T	0.05217391304347828	NA	Pangolin	NA	Pangolin
NC_045512	2444	A	T	6	MT040333|MT040334|MT040335|MT040336|MT072864|MT072865.1	missense	43740578_1	ORF1ab	GU280_gp01.p01_1	protein_coding	+	727T>727S	2444A>T	0.05217391304347828	NA	Pangolin	NA	Pangolin
NC_045512	2444	A	T	6	MT040333|MT040334|MT040335|MT040336|MT072864|MT072865.1	missense	43740578_3	ORF1ab	GU280_gp01.p02.CDS_1	protein_coding	+	727T>727S	2444A>T	0.05217391304347828	NA	Pangolin	NA	Pangolin
NC_045512	2444	A	T	6	MT040333|MT040334|MT040335|MT040336|MT072864|MT072865.1	missense	43740578_1	ORF1ab	GU280_gp01.p01_1	protein_coding	+	727T>727S	2444A>T	0.05217391304347828	NA	Pangolin	NA	Pangolin
NC_045512	2444	A	T	6	MT040333|MT040334|MT040335|MT040336|MT072864|MT072865.1	missense	43740578_3	ORF1ab	GU280_gp01.p02.CDS_1	protein_coding	+	727T>727S	2444A>T	0.05217391304347828	NA	Pangolin	NA	Pangolin
NC_045512	2456	A	T	2	MG772933|MG772934	missense	43740578_1	ORF1ab	GU280_gp01.p01_1	protein_coding	+	731M>731L	2456A>T	0.017391304347826094	Bat	NA	NA	Bat
NC_045512	2456	A	T	2	MG772933|MG772934	missense	43740578_3	ORF1ab	GU280_gp01.p02.CDS_1	protein_coding	+	731M>731L	2456A>T	0.017391304347826094	Bat	NA	NA	Bat
NC_045512	2456	A	T	2	MG772933|MG772934	missense	43740578_1	ORF1ab	GU280_gp01.p01_1	protein_coding	+	731M>731L	2456A>T	0.017391304347826094	Bat	NA	NA	Bat
NC_045512	2456	A	T	2	MG772933|MG772934	missense	43740578_3	ORF1ab	GU280_gp01.p02.CDS_1	protein_coding	+	731M>731L	2456A>T	0.017391304347826094	Bat	NA	NA	Bat
NC_045512	2456	A	T	2	MG772933|MG772934	missense	43740578_1	ORF1ab	GU280_gp01.p01_1	protein_coding	+	731M>731L	2456A>T	0.017391304347826094	Bat	NA	NA	Bat
NC_045512	2456	A	T	2	MG772933|MG772934	missense	43740578_3	ORF1ab	GU280_gp01.p02.CDS_1	protein_coding	+	731M>731L	2456A>T	0.017391304347826094	Bat	NA	NA	Bat
NC_045512	2456	A	T	2	MG772933|MG772934	missense	43740578_1	ORF1ab	GU280_gp01.p01_1	protein_coding	+	731M>731L	2456A>T	0.017391304347826094	Bat	NA	NA	Bat
NC_045512	2456	A	T	2	MG772933|MG772934	missense	43740578_3	ORF1ab	GU280_gp01.p02.CDS_1	protein_coding	+	731M>731L	2456A>T	0.017391304347826094	Bat	NA	NA	Bat
NC_045512	2456	A	T	2	MG772933|MG772934	missense	43740578_1	ORF1ab	GU280_gp01.p01_1	protein_coding	+	731M>731L	2456A>T	0.017391304347826094	Bat	NA	NA	Bat
NC_045512	2456	A	T	2	MG772933|MG772934	missense	43740578_3	ORF1ab	GU280_gp01.p02.CDS_1	protein_coding	+	731M>731L	2456A>T	0.017391304347826094	Bat	NA	NA	Bat
NC_045512	2456	A	T	2	MG772933|MG772934	missense	43740578_1	ORF1ab	GU280_gp01.p01_1	protein_coding	+	731M>731L	2456A>T	0.017391304347826094	Bat	NA	NA	Bat
NC_045512	2456	A	T	2	MG772933|MG772934	missense	43740578_3	ORF1ab	GU280_gp01.p02.CDS_1	protein_coding	+	731M>731L	2456A>T	0.017391304347826094	Bat	NA	NA	Bat
NC_045512	2456	A	T	2	MG772933|MG772934	missense	43740578_1	ORF1ab	GU280_gp01.p01_1	protein_coding	+	731M>731L	2456A>T	0.017391304347826094	Bat	NA	NA	Bat
NC_045512	2456	A	T	2	MG772933|MG772934	missense	43740578_3	ORF1ab	GU280_gp01.p02.CDS_1	protein_coding	+	731M>731L	2456A>T	0.017391304347826094	Bat	NA	NA	Bat
NC_045512	2480	A	G	6	MT040333|MT040334|MT040335|MT040336|MT072864|MT072865.1	missense	43740578_1	ORF1ab	GU280_gp01.p01_1	protein_coding	+	739I>739V	2480A>G	0.05217391304347828	NA	Pangolin	NA	Pangolin
NC_045512	2480	A	G	6	MT040333|MT040334|MT040335|MT040336|MT072864|MT072865.1	missense	43740578_3	ORF1ab	GU280_gp01.p02.CDS_1	protein_coding	+	739I>739V	2480A>G	0.05217391304347828	NA	Pangolin	NA	Pangolin
NC_045512	2480	A	G	6	MT040333|MT040334|MT040335|MT040336|MT072864|MT072865.1	missense	43740578_1	ORF1ab	GU280_gp01.p01_1	protein_coding	+	739I>739V	2480A>G	0.05217391304347828	NA	Pangolin	NA	Pangolin
NC_045512	2480	A	G	6	MT040333|MT040334|MT040335|MT040336|MT072864|MT072865.1	missense	43740578_3	ORF1ab	GU280_gp01.p02.CDS_1	protein_coding	+	739I>739V	2480A>G	0.05217391304347828	NA	Pangolin	NA	Pangolin
NC_045512	2480	A	G	6	MT040333|MT040334|MT040335|MT040336|MT072864|MT072865.1	missense	43740578_1	ORF1ab	GU280_gp01.p01_1	protein_coding	+	739I>739V	2480A>G	0.05217391304347828	NA	Pangolin	NA	Pangolin
NC_045512	2480	A	G	6	MT040333|MT040334|MT040335|MT040336|MT072864|MT072865.1	missense	43740578_3	ORF1ab	GU280_gp01.p02.CDS_1	protein_coding	+	739I>739V	2480A>G	0.05217391304347828	NA	Pangolin	NA	Pangolin
NC_045512	2480	A	G	6	MT040333|MT040334|MT040335|MT040336|MT072864|MT072865.1	missense	43740578_1	ORF1ab	GU280_gp01.p01_1	protein_coding	+	739I>739V	2480A>G	0.05217391304347828	NA	Pangolin	NA	Pangolin
NC_045512	2480	A	G	6	MT040333|MT040334|MT040335|MT040336|MT072864|MT072865.1	missense	43740578_3	ORF1ab	GU280_gp01.p02.CDS_1	protein_coding	+	739I>739V	2480A>G	0.05217391304347828	NA	Pangolin	NA	Pangolin
NC_045512	2480	A	G	6	MT040333|MT040334|MT040335|MT040336|MT072864|MT072865.1	missense	43740578_1	ORF1ab	GU280_gp01.p01_1	protein_coding	+	739I>739V	2480A>G	0.05217391304347828	NA	Pangolin	NA	Pangolin
NC_045512	2480	A	G	6	MT040333|MT040334|MT040335|MT040336|MT072864|MT072865.1	missense	43740578_3	ORF1ab	GU280_gp01.p02.CDS_1	protein_coding	+	739I>739V	2480A>G	0.05217391304347828	NA	Pangolin	NA	Pangolin
NC_045512	2480	A	G	6	MT040333|MT040334|MT040335|MT040336|MT072864|MT072865.1	missense	43740578_1	ORF1ab	GU280_gp01.p01_1	protein_coding	+	739I>739V	2480A>G	0.05217391304347828	NA	Pangolin	NA	Pangolin
NC_045512	2480	A	G	6	MT040333|MT040334|MT040335|MT040336|MT072864|MT072865.1	missense	43740578_3	ORF1ab	GU280_gp01.p02.CDS_1	protein_coding	+	739I>739V	2480A>G	0.05217391304347828	NA	Pangolin	NA	Pangolin
NC_045512	2480	A	G	6	MT040333|MT040334|MT040335|MT040336|MT072864|MT072865.1	missense	43740578_1	ORF1ab	GU280_gp01.p01_1	protein_coding	+	739I>739V	2480A>G	0.05217391304347828	NA	Pangolin	NA	Pangolin
NC_045512	2480	A	G	6	MT040333|MT040334|MT040335|MT040336|MT072864|MT072865.1	missense	43740578_3	ORF1ab	GU280_gp01.p02.CDS_1	protein_coding	+	739I>739V	2480A>G	0.05217391304347828	NA	Pangolin	NA	Pangolin
NC_045512	2494	G	T	6	MT040333|MT040334|MT040335|MT040336|MT072864|MT072865.1	missense	43740578_1	ORF1ab	GU280_gp01.p01_1	protein_coding	+	743E>743D	2494G>T	0.05217391304347828	NA	Pangolin	NA	Pangolin
NC_045512	2494	G	T	6	MT040333|MT040334|MT040335|MT040336|MT072864|MT072865.1	missense	43740578_3	ORF1ab	GU280_gp01.p02.CDS_1	protein_coding	+	743E>743D	2494G>T	0.05217391304347828	NA	Pangolin	NA	Pangolin
NC_045512	2494	G	T	6	MT040333|MT040334|MT040335|MT040336|MT072864|MT072865.1	missense	43740578_1	ORF1ab	GU280_gp01.p01_1	protein_coding	+	743E>743D	2494G>T	0.05217391304347828	NA	Pangolin	NA	Pangolin
NC_045512	2494	G	T	6	MT040333|MT040334|MT040335|MT040336|MT072864|MT072865.1	missense	43740578_3	ORF1ab	GU280_gp01.p02.CDS_1	protein_coding	+	743E>743D	2494G>T	0.05217391304347828	NA	Pangolin	NA	Pangolin
NC_045512	2494	G	T	6	MT040333|MT040334|MT040335|MT040336|MT072864|MT072865.1	missense	43740578_1	ORF1ab	GU280_gp01.p01_1	protein_coding	+	743E>743D	2494G>T	0.05217391304347828	NA	Pangolin	NA	Pangolin
NC_045512	2494	G	T	6	MT040333|MT040334|MT040335|MT040336|MT072864|MT072865.1	missense	43740578_3	ORF1ab	GU280_gp01.p02.CDS_1	protein_coding	+	743E>743D	2494G>T	0.05217391304347828	NA	Pangolin	NA	Pangolin
NC_045512	2494	G	T	6	MT040333|MT040334|MT040335|MT040336|MT072864|MT072865.1	missense	43740578_1	ORF1ab	GU280_gp01.p01_1	protein_coding	+	743E>743D	2494G>T	0.05217391304347828	NA	Pangolin	NA	Pangolin
NC_045512	2494	G	T	6	MT040333|MT040334|MT040335|MT040336|MT072864|MT072865.1	missense	43740578_3	ORF1ab	GU280_gp01.p02.CDS_1	protein_coding	+	743E>743D	2494G>T	0.05217391304347828	NA	Pangolin	NA	Pangolin
NC_045512	2494	G	T	6	MT040333|MT040334|MT040335|MT040336|MT072864|MT072865.1	missense	43740578_1	ORF1ab	GU280_gp01.p01_1	protein_coding	+	743E>743D	2494G>T	0.05217391304347828	NA	Pangolin	NA	Pangolin
NC_045512	2494	G	T	6	MT040333|MT040334|MT040335|MT040336|MT072864|MT072865.1	missense	43740578_3	ORF1ab	GU280_gp01.p02.CDS_1	protein_coding	+	743E>743D	2494G>T	0.05217391304347828	NA	Pangolin	NA	Pangolin
NC_045512	2494	G	T	6	MT040333|MT040334|MT040335|MT040336|MT072864|MT072865.1	missense	43740578_1	ORF1ab	GU280_gp01.p01_1	protein_coding	+	743E>743D	2494G>T	0.05217391304347828	NA	Pangolin	NA	Pangolin
NC_045512	2494	G	T	6	MT040333|MT040334|MT040335|MT040336|MT072864|MT072865.1	missense	43740578_3	ORF1ab	GU280_gp01.p02.CDS_1	protein_coding	+	743E>743D	2494G>T	0.05217391304347828	NA	Pangolin	NA	Pangolin
NC_045512	2494	G	T	6	MT040333|MT040334|MT040335|MT040336|MT072864|MT072865.1	missense	43740578_1	ORF1ab	GU280_gp01.p01_1	protein_coding	+	743E>743D	2494G>T	0.05217391304347828	NA	Pangolin	NA	Pangolin
NC_045512	2494	G	T	6	MT040333|MT040334|MT040335|MT040336|MT072864|MT072865.1	missense	43740578_3	ORF1ab	GU280_gp01.p02.CDS_1	protein_coding	+	743E>743D	2494G>T	0.05217391304347828	NA	Pangolin	NA	Pangolin
NC_045512	2522	A	T	6	MT040333|MT040334|MT040335|MT040336|MT072864|MT072865.1	missense	43740578_1	ORF1ab	GU280_gp01.p01_1	protein_coding	+	753T>753S	2522A>T	0.05217391304347828	NA	Pangolin	NA	Pangolin
NC_045512	2522	A	T	6	MT040333|MT040334|MT040335|MT040336|MT072864|MT072865.1	missense	43740578_3	ORF1ab	GU280_gp01.p02.CDS_1	protein_coding	+	753T>753S	2522A>T	0.05217391304347828	NA	Pangolin	NA	Pangolin
NC_045512	2522	A	T	6	MT040333|MT040334|MT040335|MT040336|MT072864|MT072865.1	missense	43740578_1	ORF1ab	GU280_gp01.p01_1	protein_coding	+	753T>753S	2522A>T	0.05217391304347828	NA	Pangolin	NA	Pangolin
NC_045512	2522	A	T	6	MT040333|MT040334|MT040335|MT040336|MT072864|MT072865.1	missense	43740578_3	ORF1ab	GU280_gp01.p02.CDS_1	protein_coding	+	753T>753S	2522A>T	0.05217391304347828	NA	Pangolin	NA	Pangolin
NC_045512	2522	A	T	6	MT040333|MT040334|MT040335|MT040336|MT072864|MT072865.1	missense	43740578_1	ORF1ab	GU280_gp01.p01_1	protein_coding	+	753T>753S	2522A>T	0.05217391304347828	NA	Pangolin	NA	Pangolin
NC_045512	2522	A	T	6	MT040333|MT040334|MT040335|MT040336|MT072864|MT072865.1	missense	43740578_3	ORF1ab	GU280_gp01.p02.CDS_1	protein_coding	+	753T>753S	2522A>T	0.05217391304347828	NA	Pangolin	NA	Pangolin
NC_045512	2522	A	T	6	MT040333|MT040334|MT040335|MT040336|MT072864|MT072865.1	missense	43740578_1	ORF1ab	GU280_gp01.p01_1	protein_coding	+	753T>753S	2522A>T	0.05217391304347828	NA	Pangolin	NA	Pangolin
NC_045512	2522	A	T	6	MT040333|MT040334|MT040335|MT040336|MT072864|MT072865.1	missense	43740578_3	ORF1ab	GU280_gp01.p02.CDS_1	protein_coding	+	753T>753S	2522A>T	0.05217391304347828	NA	Pangolin	NA	Pangolin
NC_045512	2522	A	T	6	MT040333|MT040334|MT040335|MT040336|MT072864|MT072865.1	missense	43740578_1	ORF1ab	GU280_gp01.p01_1	protein_coding	+	753T>753S	2522A>T	0.05217391304347828	NA	Pangolin	NA	Pangolin
NC_045512	2522	A	T	6	MT040333|MT040334|MT040335|MT040336|MT072864|MT072865.1	missense	43740578_3	ORF1ab	GU280_gp01.p02.CDS_1	protein_coding	+	753T>753S	2522A>T	0.05217391304347828	NA	Pangolin	NA	Pangolin
NC_045512	2522	A	T	6	MT040333|MT040334|MT040335|MT040336|MT072864|MT072865.1	missense	43740578_1	ORF1ab	GU280_gp01.p01_1	protein_coding	+	753T>753S	2522A>T	0.05217391304347828	NA	Pangolin	NA	Pangolin
NC_045512	2522	A	T	6	MT040333|MT040334|MT040335|MT040336|MT072864|MT072865.1	missense	43740578_3	ORF1ab	GU280_gp01.p02.CDS_1	protein_coding	+	753T>753S	2522A>T	0.05217391304347828	NA	Pangolin	NA	Pangolin
NC_045512	2522	A	T	6	MT040333|MT040334|MT040335|MT040336|MT072864|MT072865.1	missense	43740578_1	ORF1ab	GU280_gp01.p01_1	protein_coding	+	753T>753S	2522A>T	0.05217391304347828	NA	Pangolin	NA	Pangolin
NC_045512	2522	A	T	6	MT040333|MT040334|MT040335|MT040336|MT072864|MT072865.1	missense	43740578_3	ORF1ab	GU280_gp01.p02.CDS_1	protein_coding	+	753T>753S	2522A>T	0.05217391304347828	NA	Pangolin	NA	Pangolin
NC_045512	2550	A	T	2	MG772933|MG772934	missense	43740578_1	ORF1ab	GU280_gp01.p01_1	protein_coding	+	762D>762V	2550A>T	0.017391304347826094	Bat	NA	NA	Bat
NC_045512	2550	A	T	2	MG772933|MG772934	missense	43740578_3	ORF1ab	GU280_gp01.p02.CDS_1	protein_coding	+	762D>762V	2550A>T	0.017391304347826094	Bat	NA	NA	Bat
NC_045512	2550	A	T	2	MG772933|MG772934	missense	43740578_1	ORF1ab	GU280_gp01.p01_1	protein_coding	+	762D>762V	2550A>T	0.017391304347826094	Bat	NA	NA	Bat
NC_045512	2550	A	T	2	MG772933|MG772934	missense	43740578_3	ORF1ab	GU280_gp01.p02.CDS_1	protein_coding	+	762D>762V	2550A>T	0.017391304347826094	Bat	NA	NA	Bat
NC_045512	2550	A	T	2	MG772933|MG772934	missense	43740578_1	ORF1ab	GU280_gp01.p01_1	protein_coding	+	762D>762V	2550A>T	0.017391304347826094	Bat	NA	NA	Bat
NC_045512	2550	A	T	2	MG772933|MG772934	missense	43740578_3	ORF1ab	GU280_gp01.p02.CDS_1	protein_coding	+	762D>762V	2550A>T	0.017391304347826094	Bat	NA	NA	Bat
NC_045512	2550	A	T	2	MG772933|MG772934	missense	43740578_1	ORF1ab	GU280_gp01.p01_1	protein_coding	+	762D>762V	2550A>T	0.017391304347826094	Bat	NA	NA	Bat
NC_045512	2550	A	T	2	MG772933|MG772934	missense	43740578_3	ORF1ab	GU280_gp01.p02.CDS_1	protein_coding	+	762D>762V	2550A>T	0.017391304347826094	Bat	NA	NA	Bat
NC_045512	2550	A	T	2	MG772933|MG772934	missense	43740578_1	ORF1ab	GU280_gp01.p01_1	protein_coding	+	762D>762V	2550A>T	0.017391304347826094	Bat	NA	NA	Bat
NC_045512	2550	A	T	2	MG772933|MG772934	missense	43740578_3	ORF1ab	GU280_gp01.p02.CDS_1	protein_coding	+	762D>762V	2550A>T	0.017391304347826094	Bat	NA	NA	Bat
NC_045512	2550	A	T	2	MG772933|MG772934	missense	43740578_1	ORF1ab	GU280_gp01.p01_1	protein_coding	+	762D>762V	2550A>T	0.017391304347826094	Bat	NA	NA	Bat
NC_045512	2550	A	T	2	MG772933|MG772934	missense	43740578_3	ORF1ab	GU280_gp01.p02.CDS_1	protein_coding	+	762D>762V	2550A>T	0.017391304347826094	Bat	NA	NA	Bat
NC_045512	2550	A	T	2	MG772933|MG772934	missense	43740578_1	ORF1ab	GU280_gp01.p01_1	protein_coding	+	762D>762V	2550A>T	0.017391304347826094	Bat	NA	NA	Bat
NC_045512	2550	A	T	2	MG772933|MG772934	missense	43740578_3	ORF1ab	GU280_gp01.p02.CDS_1	protein_coding	+	762D>762V	2550A>T	0.017391304347826094	Bat	NA	NA	Bat
NC_045512	2551	T	A	6	MT040333|MT040334|MT040335|MT040336|MT072864|MT072865.1	missense	43740578_1	ORF1ab	GU280_gp01.p01_1	protein_coding	+	762D>762E	2551T>A	0.05217391304347828	NA	Pangolin	NA	Pangolin
NC_045512	2551	T	A	6	MT040333|MT040334|MT040335|MT040336|MT072864|MT072865.1	missense	43740578_3	ORF1ab	GU280_gp01.p02.CDS_1	protein_coding	+	762D>762E	2551T>A	0.05217391304347828	NA	Pangolin	NA	Pangolin
NC_045512	2551	T	A	6	MT040333|MT040334|MT040335|MT040336|MT072864|MT072865.1	missense	43740578_1	ORF1ab	GU280_gp01.p01_1	protein_coding	+	762D>762E	2551T>A	0.05217391304347828	NA	Pangolin	NA	Pangolin
NC_045512	2551	T	A	6	MT040333|MT040334|MT040335|MT040336|MT072864|MT072865.1	missense	43740578_3	ORF1ab	GU280_gp01.p02.CDS_1	protein_coding	+	762D>762E	2551T>A	0.05217391304347828	NA	Pangolin	NA	Pangolin
NC_045512	2551	T	A	6	MT040333|MT040334|MT040335|MT040336|MT072864|MT072865.1	missense	43740578_1	ORF1ab	GU280_gp01.p01_1	protein_coding	+	762D>762E	2551T>A	0.05217391304347828	NA	Pangolin	NA	Pangolin
NC_045512	2551	T	A	6	MT040333|MT040334|MT040335|MT040336|MT072864|MT072865.1	missense	43740578_3	ORF1ab	GU280_gp01.p02.CDS_1	protein_coding	+	762D>762E	2551T>A	0.05217391304347828	NA	Pangolin	NA	Pangolin
NC_045512	2551	T	A	6	MT040333|MT040334|MT040335|MT040336|MT072864|MT072865.1	missense	43740578_1	ORF1ab	GU280_gp01.p01_1	protein_coding	+	762D>762E	2551T>A	0.05217391304347828	NA	Pangolin	NA	Pangolin
NC_045512	2551	T	A	6	MT040333|MT040334|MT040335|MT040336|MT072864|MT072865.1	missense	43740578_3	ORF1ab	GU280_gp01.p02.CDS_1	protein_coding	+	762D>762E	2551T>A	0.05217391304347828	NA	Pangolin	NA	Pangolin
NC_045512	2551	T	A	6	MT040333|MT040334|MT040335|MT040336|MT072864|MT072865.1	missense	43740578_1	ORF1ab	GU280_gp01.p01_1	protein_coding	+	762D>762E	2551T>A	0.05217391304347828	NA	Pangolin	NA	Pangolin
NC_045512	2551	T	A	6	MT040333|MT040334|MT040335|MT040336|MT072864|MT072865.1	missense	43740578_3	ORF1ab	GU280_gp01.p02.CDS_1	protein_coding	+	762D>762E	2551T>A	0.05217391304347828	NA	Pangolin	NA	Pangolin
NC_045512	2551	T	A	6	MT040333|MT040334|MT040335|MT040336|MT072864|MT072865.1	missense	43740578_1	ORF1ab	GU280_gp01.p01_1	protein_coding	+	762D>762E	2551T>A	0.05217391304347828	NA	Pangolin	NA	Pangolin
NC_045512	2551	T	A	6	MT040333|MT040334|MT040335|MT040336|MT072864|MT072865.1	missense	43740578_3	ORF1ab	GU280_gp01.p02.CDS_1	protein_coding	+	762D>762E	2551T>A	0.05217391304347828	NA	Pangolin	NA	Pangolin
NC_045512	2551	T	A	6	MT040333|MT040334|MT040335|MT040336|MT072864|MT072865.1	missense	43740578_1	ORF1ab	GU280_gp01.p01_1	protein_coding	+	762D>762E	2551T>A	0.05217391304347828	NA	Pangolin	NA	Pangolin
NC_045512	2551	T	A	6	MT040333|MT040334|MT040335|MT040336|MT072864|MT072865.1	missense	43740578_3	ORF1ab	GU280_gp01.p02.CDS_1	protein_coding	+	762D>762E	2551T>A	0.05217391304347828	NA	Pangolin	NA	Pangolin
NC_045512	2567	C	G	6	MT040333|MT040334|MT040335|MT040336|MT072864|MT072865.1	missense	43740578_1	ORF1ab	GU280_gp01.p01_1	protein_coding	+	768Q>768E	2567C>G	0.05217391304347828	NA	Pangolin	NA	Pangolin
NC_045512	2567	C	G	6	MT040333|MT040334|MT040335|MT040336|MT072864|MT072865.1	missense	43740578_3	ORF1ab	GU280_gp01.p02.CDS_1	protein_coding	+	768Q>768E	2567C>G	0.05217391304347828	NA	Pangolin	NA	Pangolin
NC_045512	2567	C	G	6	MT040333|MT040334|MT040335|MT040336|MT072864|MT072865.1	missense	43740578_1	ORF1ab	GU280_gp01.p01_1	protein_coding	+	768Q>768E	2567C>G	0.05217391304347828	NA	Pangolin	NA	Pangolin
NC_045512	2567	C	G	6	MT040333|MT040334|MT040335|MT040336|MT072864|MT072865.1	missense	43740578_3	ORF1ab	GU280_gp01.p02.CDS_1	protein_coding	+	768Q>768E	2567C>G	0.05217391304347828	NA	Pangolin	NA	Pangolin
NC_045512	2567	C	G	6	MT040333|MT040334|MT040335|MT040336|MT072864|MT072865.1	missense	43740578_1	ORF1ab	GU280_gp01.p01_1	protein_coding	+	768Q>768E	2567C>G	0.05217391304347828	NA	Pangolin	NA	Pangolin
NC_045512	2567	C	G	6	MT040333|MT040334|MT040335|MT040336|MT072864|MT072865.1	missense	43740578_3	ORF1ab	GU280_gp01.p02.CDS_1	protein_coding	+	768Q>768E	2567C>G	0.05217391304347828	NA	Pangolin	NA	Pangolin
NC_045512	2567	C	G	6	MT040333|MT040334|MT040335|MT040336|MT072864|MT072865.1	missense	43740578_1	ORF1ab	GU280_gp01.p01_1	protein_coding	+	768Q>768E	2567C>G	0.05217391304347828	NA	Pangolin	NA	Pangolin
NC_045512	2567	C	G	6	MT040333|MT040334|MT040335|MT040336|MT072864|MT072865.1	missense	43740578_3	ORF1ab	GU280_gp01.p02.CDS_1	protein_coding	+	768Q>768E	2567C>G	0.05217391304347828	NA	Pangolin	NA	Pangolin
NC_045512	2567	C	G	6	MT040333|MT040334|MT040335|MT040336|MT072864|MT072865.1	missense	43740578_1	ORF1ab	GU280_gp01.p01_1	protein_coding	+	768Q>768E	2567C>G	0.05217391304347828	NA	Pangolin	NA	Pangolin
NC_045512	2567	C	G	6	MT040333|MT040334|MT040335|MT040336|MT072864|MT072865.1	missense	43740578_3	ORF1ab	GU280_gp01.p02.CDS_1	protein_coding	+	768Q>768E	2567C>G	0.05217391304347828	NA	Pangolin	NA	Pangolin
NC_045512	2567	C	G	6	MT040333|MT040334|MT040335|MT040336|MT072864|MT072865.1	missense	43740578_1	ORF1ab	GU280_gp01.p01_1	protein_coding	+	768Q>768E	2567C>G	0.05217391304347828	NA	Pangolin	NA	Pangolin
NC_045512	2567	C	G	6	MT040333|MT040334|MT040335|MT040336|MT072864|MT072865.1	missense	43740578_3	ORF1ab	GU280_gp01.p02.CDS_1	protein_coding	+	768Q>768E	2567C>G	0.05217391304347828	NA	Pangolin	NA	Pangolin
NC_045512	2567	C	G	6	MT040333|MT040334|MT040335|MT040336|MT072864|MT072865.1	missense	43740578_1	ORF1ab	GU280_gp01.p01_1	protein_coding	+	768Q>768E	2567C>G	0.05217391304347828	NA	Pangolin	NA	Pangolin
NC_045512	2567	C	G	6	MT040333|MT040334|MT040335|MT040336|MT072864|MT072865.1	missense	43740578_3	ORF1ab	GU280_gp01.p02.CDS_1	protein_coding	+	768Q>768E	2567C>G	0.05217391304347828	NA	Pangolin	NA	Pangolin
NC_045512	2577	G	A	2	MG772933|MG772934	missense	43740578_1	ORF1ab	GU280_gp01.p01_1	protein_coding	+	771S>771N	2577G>A	0.017391304347826094	Bat	NA	NA	Bat
NC_045512	2577	G	A	2	MG772933|MG772934	missense	43740578_3	ORF1ab	GU280_gp01.p02.CDS_1	protein_coding	+	771S>771N	2577G>A	0.017391304347826094	Bat	NA	NA	Bat
NC_045512	2577	G	A	2	MG772933|MG772934	missense	43740578_1	ORF1ab	GU280_gp01.p01_1	protein_coding	+	771S>771N	2577G>A	0.017391304347826094	Bat	NA	NA	Bat
NC_045512	2577	G	A	2	MG772933|MG772934	missense	43740578_3	ORF1ab	GU280_gp01.p02.CDS_1	protein_coding	+	771S>771N	2577G>A	0.017391304347826094	Bat	NA	NA	Bat
NC_045512	2577	G	A	2	MG772933|MG772934	missense	43740578_1	ORF1ab	GU280_gp01.p01_1	protein_coding	+	771S>771N	2577G>A	0.017391304347826094	Bat	NA	NA	Bat
NC_045512	2577	G	A	2	MG772933|MG772934	missense	43740578_3	ORF1ab	GU280_gp01.p02.CDS_1	protein_coding	+	771S>771N	2577G>A	0.017391304347826094	Bat	NA	NA	Bat
NC_045512	2577	G	A	2	MG772933|MG772934	missense	43740578_1	ORF1ab	GU280_gp01.p01_1	protein_coding	+	771S>771N	2577G>A	0.017391304347826094	Bat	NA	NA	Bat
NC_045512	2577	G	A	2	MG772933|MG772934	missense	43740578_3	ORF1ab	GU280_gp01.p02.CDS_1	protein_coding	+	771S>771N	2577G>A	0.017391304347826094	Bat	NA	NA	Bat
NC_045512	2577	G	A	2	MG772933|MG772934	missense	43740578_1	ORF1ab	GU280_gp01.p01_1	protein_coding	+	771S>771N	2577G>A	0.017391304347826094	Bat	NA	NA	Bat
NC_045512	2577	G	A	2	MG772933|MG772934	missense	43740578_3	ORF1ab	GU280_gp01.p02.CDS_1	protein_coding	+	771S>771N	2577G>A	0.017391304347826094	Bat	NA	NA	Bat
NC_045512	2577	G	A	2	MG772933|MG772934	missense	43740578_1	ORF1ab	GU280_gp01.p01_1	protein_coding	+	771S>771N	2577G>A	0.017391304347826094	Bat	NA	NA	Bat
NC_045512	2577	G	A	2	MG772933|MG772934	missense	43740578_3	ORF1ab	GU280_gp01.p02.CDS_1	protein_coding	+	771S>771N	2577G>A	0.017391304347826094	Bat	NA	NA	Bat
NC_045512	2577	G	A	2	MG772933|MG772934	missense	43740578_1	ORF1ab	GU280_gp01.p01_1	protein_coding	+	771S>771N	2577G>A	0.017391304347826094	Bat	NA	NA	Bat
NC_045512	2577	G	A	2	MG772933|MG772934	missense	43740578_3	ORF1ab	GU280_gp01.p02.CDS_1	protein_coding	+	771S>771N	2577G>A	0.017391304347826094	Bat	NA	NA	Bat
NC_045512	2600	G	A	3	KF294457|MG772933|MG772934	missense	43740578_1	ORF1ab	GU280_gp01.p01_1	protein_coding	+	779V>773I	2600G>A	0.02608695652173914	Bat	NA	NA	Bat
NC_045512	2600	G	A	3	KF294457|MG772933|MG772934	missense	43740578_1	ORF1ab	GU280_gp01.p01_1	protein_coding	+	779V>779I	2600G>A	0.02608695652173914	Bat	NA	NA	Bat
NC_045512	2600	G	A	3	KF294457|MG772933|MG772934	missense	43740578_3	ORF1ab	GU280_gp01.p02.CDS_1	protein_coding	+	779V>773I	2600G>A	0.02608695652173914	Bat	NA	NA	Bat
NC_045512	2600	G	A	3	KF294457|MG772933|MG772934	missense	43740578_3	ORF1ab	GU280_gp01.p02.CDS_1	protein_coding	+	779V>779I	2600G>A	0.02608695652173914	Bat	NA	NA	Bat
NC_045512	2600	G	A	3	KF294457|MG772933|MG772934	missense	43740578_1	ORF1ab	GU280_gp01.p01_1	protein_coding	+	779V>773I	2600G>A	0.02608695652173914	Bat	NA	NA	Bat
NC_045512	2600	G	A	3	KF294457|MG772933|MG772934	missense	43740578_1	ORF1ab	GU280_gp01.p01_1	protein_coding	+	779V>779I	2600G>A	0.02608695652173914	Bat	NA	NA	Bat
NC_045512	2600	G	A	3	KF294457|MG772933|MG772934	missense	43740578_3	ORF1ab	GU280_gp01.p02.CDS_1	protein_coding	+	779V>773I	2600G>A	0.02608695652173914	Bat	NA	NA	Bat
NC_045512	2600	G	A	3	KF294457|MG772933|MG772934	missense	43740578_3	ORF1ab	GU280_gp01.p02.CDS_1	protein_coding	+	779V>779I	2600G>A	0.02608695652173914	Bat	NA	NA	Bat
NC_045512	2600	G	A	3	KF294457|MG772933|MG772934	missense	43740578_1	ORF1ab	GU280_gp01.p01_1	protein_coding	+	779V>773I	2600G>A	0.02608695652173914	Bat	NA	NA	Bat
NC_045512	2600	G	A	3	KF294457|MG772933|MG772934	missense	43740578_1	ORF1ab	GU280_gp01.p01_1	protein_coding	+	779V>779I	2600G>A	0.02608695652173914	Bat	NA	NA	Bat
NC_045512	2600	G	A	3	KF294457|MG772933|MG772934	missense	43740578_3	ORF1ab	GU280_gp01.p02.CDS_1	protein_coding	+	779V>773I	2600G>A	0.02608695652173914	Bat	NA	NA	Bat
NC_045512	2600	G	A	3	KF294457|MG772933|MG772934	missense	43740578_3	ORF1ab	GU280_gp01.p02.CDS_1	protein_coding	+	779V>779I	2600G>A	0.02608695652173914	Bat	NA	NA	Bat
NC_045512	2600	G	A	3	KF294457|MG772933|MG772934	missense	43740578_1	ORF1ab	GU280_gp01.p01_1	protein_coding	+	779V>773I	2600G>A	0.02608695652173914	Bat	NA	NA	Bat
NC_045512	2600	G	A	3	KF294457|MG772933|MG772934	missense	43740578_1	ORF1ab	GU280_gp01.p01_1	protein_coding	+	779V>779I	2600G>A	0.02608695652173914	Bat	NA	NA	Bat
NC_045512	2600	G	A	3	KF294457|MG772933|MG772934	missense	43740578_3	ORF1ab	GU280_gp01.p02.CDS_1	protein_coding	+	779V>773I	2600G>A	0.02608695652173914	Bat	NA	NA	Bat
NC_045512	2600	G	A	3	KF294457|MG772933|MG772934	missense	43740578_3	ORF1ab	GU280_gp01.p02.CDS_1	protein_coding	+	779V>779I	2600G>A	0.02608695652173914	Bat	NA	NA	Bat
NC_045512	2600	G	A	3	KF294457|MG772933|MG772934	missense	43740578_1	ORF1ab	GU280_gp01.p01_1	protein_coding	+	779V>773I	2600G>A	0.02608695652173914	Bat	NA	NA	Bat
NC_045512	2600	G	A	3	KF294457|MG772933|MG772934	missense	43740578_1	ORF1ab	GU280_gp01.p01_1	protein_coding	+	779V>779I	2600G>A	0.02608695652173914	Bat	NA	NA	Bat
NC_045512	2600	G	A	3	KF294457|MG772933|MG772934	missense	43740578_3	ORF1ab	GU280_gp01.p02.CDS_1	protein_coding	+	779V>773I	2600G>A	0.02608695652173914	Bat	NA	NA	Bat
NC_045512	2600	G	A	3	KF294457|MG772933|MG772934	missense	43740578_3	ORF1ab	GU280_gp01.p02.CDS_1	protein_coding	+	779V>779I	2600G>A	0.02608695652173914	Bat	NA	NA	Bat
NC_045512	2600	G	A	3	KF294457|MG772933|MG772934	missense	43740578_1	ORF1ab	GU280_gp01.p01_1	protein_coding	+	779V>773I	2600G>A	0.02608695652173914	Bat	NA	NA	Bat
NC_045512	2600	G	A	3	KF294457|MG772933|MG772934	missense	43740578_1	ORF1ab	GU280_gp01.p01_1	protein_coding	+	779V>779I	2600G>A	0.02608695652173914	Bat	NA	NA	Bat
NC_045512	2600	G	A	3	KF294457|MG772933|MG772934	missense	43740578_3	ORF1ab	GU280_gp01.p02.CDS_1	protein_coding	+	779V>773I	2600G>A	0.02608695652173914	Bat	NA	NA	Bat
NC_045512	2600	G	A	3	KF294457|MG772933|MG772934	missense	43740578_3	ORF1ab	GU280_gp01.p02.CDS_1	protein_coding	+	779V>779I	2600G>A	0.02608695652173914	Bat	NA	NA	Bat
NC_045512	2600	G	A	3	KF294457|MG772933|MG772934	missense	43740578_1	ORF1ab	GU280_gp01.p01_1	protein_coding	+	779V>773I	2600G>A	0.02608695652173914	Bat	NA	NA	Bat
NC_045512	2600	G	A	3	KF294457|MG772933|MG772934	missense	43740578_1	ORF1ab	GU280_gp01.p01_1	protein_coding	+	779V>779I	2600G>A	0.02608695652173914	Bat	NA	NA	Bat
NC_045512	2600	G	A	3	KF294457|MG772933|MG772934	missense	43740578_3	ORF1ab	GU280_gp01.p02.CDS_1	protein_coding	+	779V>773I	2600G>A	0.02608695652173914	Bat	NA	NA	Bat
NC_045512	2600	G	A	3	KF294457|MG772933|MG772934	missense	43740578_3	ORF1ab	GU280_gp01.p02.CDS_1	protein_coding	+	779V>779I	2600G>A	0.02608695652173914	Bat	NA	NA	Bat
NC_045512	2778	G	A	6	MT040333|MT040334|MT040335|MT040336|MT072864|MT072865.1	missense	43740578_1	ORF1ab	GU280_gp01.p01_1	protein_coding	+	838S>838N	2778G>A	0.05217391304347828	NA	Pangolin	NA	Pangolin
NC_045512	2778	G	A	6	MT040333|MT040334|MT040335|MT040336|MT072864|MT072865.1	missense	43740578_3	ORF1ab	GU280_gp01.p02.CDS_1	protein_coding	+	838S>838N	2778G>A	0.05217391304347828	NA	Pangolin	NA	Pangolin
NC_045512	2778	G	A	6	MT040333|MT040334|MT040335|MT040336|MT072864|MT072865.1	missense	43740578_1	ORF1ab	GU280_gp01.p01_1	protein_coding	+	838S>838N	2778G>A	0.05217391304347828	NA	Pangolin	NA	Pangolin
NC_045512	2778	G	A	6	MT040333|MT040334|MT040335|MT040336|MT072864|MT072865.1	missense	43740578_3	ORF1ab	GU280_gp01.p02.CDS_1	protein_coding	+	838S>838N	2778G>A	0.05217391304347828	NA	Pangolin	NA	Pangolin
NC_045512	2778	G	A	6	MT040333|MT040334|MT040335|MT040336|MT072864|MT072865.1	missense	43740578_1	ORF1ab	GU280_gp01.p01_1	protein_coding	+	838S>838N	2778G>A	0.05217391304347828	NA	Pangolin	NA	Pangolin
NC_045512	2778	G	A	6	MT040333|MT040334|MT040335|MT040336|MT072864|MT072865.1	missense	43740578_3	ORF1ab	GU280_gp01.p02.CDS_1	protein_coding	+	838S>838N	2778G>A	0.05217391304347828	NA	Pangolin	NA	Pangolin
NC_045512	2778	G	A	6	MT040333|MT040334|MT040335|MT040336|MT072864|MT072865.1	missense	43740578_1	ORF1ab	GU280_gp01.p01_1	protein_coding	+	838S>838N	2778G>A	0.05217391304347828	NA	Pangolin	NA	Pangolin
NC_045512	2778	G	A	6	MT040333|MT040334|MT040335|MT040336|MT072864|MT072865.1	missense	43740578_3	ORF1ab	GU280_gp01.p02.CDS_1	protein_coding	+	838S>838N	2778G>A	0.05217391304347828	NA	Pangolin	NA	Pangolin
NC_045512	2778	G	A	6	MT040333|MT040334|MT040335|MT040336|MT072864|MT072865.1	missense	43740578_1	ORF1ab	GU280_gp01.p01_1	protein_coding	+	838S>838N	2778G>A	0.05217391304347828	NA	Pangolin	NA	Pangolin
NC_045512	2778	G	A	6	MT040333|MT040334|MT040335|MT040336|MT072864|MT072865.1	missense	43740578_3	ORF1ab	GU280_gp01.p02.CDS_1	protein_coding	+	838S>838N	2778G>A	0.05217391304347828	NA	Pangolin	NA	Pangolin
NC_045512	2778	G	A	6	MT040333|MT040334|MT040335|MT040336|MT072864|MT072865.1	missense	43740578_1	ORF1ab	GU280_gp01.p01_1	protein_coding	+	838S>838N	2778G>A	0.05217391304347828	NA	Pangolin	NA	Pangolin
NC_045512	2778	G	A	6	MT040333|MT040334|MT040335|MT040336|MT072864|MT072865.1	missense	43740578_3	ORF1ab	GU280_gp01.p02.CDS_1	protein_coding	+	838S>838N	2778G>A	0.05217391304347828	NA	Pangolin	NA	Pangolin
NC_045512	2778	G	A	6	MT040333|MT040334|MT040335|MT040336|MT072864|MT072865.1	missense	43740578_1	ORF1ab	GU280_gp01.p01_1	protein_coding	+	838S>838N	2778G>A	0.05217391304347828	NA	Pangolin	NA	Pangolin
NC_045512	2778	G	A	6	MT040333|MT040334|MT040335|MT040336|MT072864|MT072865.1	missense	43740578_3	ORF1ab	GU280_gp01.p02.CDS_1	protein_coding	+	838S>838N	2778G>A	0.05217391304347828	NA	Pangolin	NA	Pangolin
NC_045512	2840	G	A	11	KF294457|MG772933|MG772934|MN996532|MT040333|MT040334|MT040335|MT040336|MT072864|MT072865.1|MT084071.1	missense	43740578_1	ORF1ab	GU280_gp01.p01_1	protein_coding	+	859A>859T	2840G>A	0.09565217391304351	Bat	Pangolin	NA	Bat-Pangolin
NC_045512	2840	G	A	11	KF294457|MG772933|MG772934|MN996532|MT040333|MT040334|MT040335|MT040336|MT072864|MT072865.1|MT084071.1	missense	43740578_3	ORF1ab	GU280_gp01.p02.CDS_1	protein_coding	+	859A>859T	2840G>A	0.09565217391304351	Bat	Pangolin	NA	Bat-Pangolin
NC_045512	2840	G	A	11	KF294457|MG772933|MG772934|MN996532|MT040333|MT040334|MT040335|MT040336|MT072864|MT072865.1|MT084071.1	missense	43740578_1	ORF1ab	GU280_gp01.p01_1	protein_coding	+	859A>859T	2840G>A	0.09565217391304351	Bat	Pangolin	NA	Bat-Pangolin
NC_045512	2840	G	A	11	KF294457|MG772933|MG772934|MN996532|MT040333|MT040334|MT040335|MT040336|MT072864|MT072865.1|MT084071.1	missense	43740578_3	ORF1ab	GU280_gp01.p02.CDS_1	protein_coding	+	859A>859T	2840G>A	0.09565217391304351	Bat	Pangolin	NA	Bat-Pangolin
NC_045512	2840	G	A	11	KF294457|MG772933|MG772934|MN996532|MT040333|MT040334|MT040335|MT040336|MT072864|MT072865.1|MT084071.1	missense	43740578_1	ORF1ab	GU280_gp01.p01_1	protein_coding	+	859A>859T	2840G>A	0.09565217391304351	Bat	Pangolin	NA	Bat-Pangolin
NC_045512	2840	G	A	11	KF294457|MG772933|MG772934|MN996532|MT040333|MT040334|MT040335|MT040336|MT072864|MT072865.1|MT084071.1	missense	43740578_3	ORF1ab	GU280_gp01.p02.CDS_1	protein_coding	+	859A>859T	2840G>A	0.09565217391304351	Bat	Pangolin	NA	Bat-Pangolin
NC_045512	2840	G	A	11	KF294457|MG772933|MG772934|MN996532|MT040333|MT040334|MT040335|MT040336|MT072864|MT072865.1|MT084071.1	missense	43740578_1	ORF1ab	GU280_gp01.p01_1	protein_coding	+	859A>859T	2840G>A	0.09565217391304351	Bat	Pangolin	NA	Bat-Pangolin
NC_045512	2840	G	A	11	KF294457|MG772933|MG772934|MN996532|MT040333|MT040334|MT040335|MT040336|MT072864|MT072865.1|MT084071.1	missense	43740578_3	ORF1ab	GU280_gp01.p02.CDS_1	protein_coding	+	859A>859T	2840G>A	0.09565217391304351	Bat	Pangolin	NA	Bat-Pangolin
NC_045512	2840	G	A	11	KF294457|MG772933|MG772934|MN996532|MT040333|MT040334|MT040335|MT040336|MT072864|MT072865.1|MT084071.1	missense	43740578_1	ORF1ab	GU280_gp01.p01_1	protein_coding	+	859A>859T	2840G>A	0.09565217391304351	Bat	Pangolin	NA	Bat-Pangolin
NC_045512	2840	G	A	11	KF294457|MG772933|MG772934|MN996532|MT040333|MT040334|MT040335|MT040336|MT072864|MT072865.1|MT084071.1	missense	43740578_3	ORF1ab	GU280_gp01.p02.CDS_1	protein_coding	+	859A>859T	2840G>A	0.09565217391304351	Bat	Pangolin	NA	Bat-Pangolin
NC_045512	2840	G	A	11	KF294457|MG772933|MG772934|MN996532|MT040333|MT040334|MT040335|MT040336|MT072864|MT072865.1|MT084071.1	missense	43740578_1	ORF1ab	GU280_gp01.p01_1	protein_coding	+	859A>859T	2840G>A	0.09565217391304351	Bat	Pangolin	NA	Bat-Pangolin
NC_045512	2840	G	A	11	KF294457|MG772933|MG772934|MN996532|MT040333|MT040334|MT040335|MT040336|MT072864|MT072865.1|MT084071.1	missense	43740578_3	ORF1ab	GU280_gp01.p02.CDS_1	protein_coding	+	859A>859T	2840G>A	0.09565217391304351	Bat	Pangolin	NA	Bat-Pangolin
NC_045512	2840	G	A	11	KF294457|MG772933|MG772934|MN996532|MT040333|MT040334|MT040335|MT040336|MT072864|MT072865.1|MT084071.1	missense	43740578_1	ORF1ab	GU280_gp01.p01_1	protein_coding	+	859A>859T	2840G>A	0.09565217391304351	Bat	Pangolin	NA	Bat-Pangolin
NC_045512	2840	G	A	11	KF294457|MG772933|MG772934|MN996532|MT040333|MT040334|MT040335|MT040336|MT072864|MT072865.1|MT084071.1	missense	43740578_3	ORF1ab	GU280_gp01.p02.CDS_1	protein_coding	+	859A>859T	2840G>A	0.09565217391304351	Bat	Pangolin	NA	Bat-Pangolin
NC_045512	2867	G	A	6	MT040333|MT040334|MT040335|MT040336|MT072864|MT072865.1	missense	43740578_1	ORF1ab	GU280_gp01.p01_1	protein_coding	+	868V>868I	2867G>A	0.05217391304347828	NA	Pangolin	NA	Pangolin
NC_045512	2867	G	A	6	MT040333|MT040334|MT040335|MT040336|MT072864|MT072865.1	missense	43740578_3	ORF1ab	GU280_gp01.p02.CDS_1	protein_coding	+	868V>868I	2867G>A	0.05217391304347828	NA	Pangolin	NA	Pangolin
NC_045512	2867	G	A	6	MT040333|MT040334|MT040335|MT040336|MT072864|MT072865.1	missense	43740578_1	ORF1ab	GU280_gp01.p01_1	protein_coding	+	868V>868I	2867G>A	0.05217391304347828	NA	Pangolin	NA	Pangolin
NC_045512	2867	G	A	6	MT040333|MT040334|MT040335|MT040336|MT072864|MT072865.1	missense	43740578_3	ORF1ab	GU280_gp01.p02.CDS_1	protein_coding	+	868V>868I	2867G>A	0.05217391304347828	NA	Pangolin	NA	Pangolin
NC_045512	2867	G	A	6	MT040333|MT040334|MT040335|MT040336|MT072864|MT072865.1	missense	43740578_1	ORF1ab	GU280_gp01.p01_1	protein_coding	+	868V>868I	2867G>A	0.05217391304347828	NA	Pangolin	NA	Pangolin
NC_045512	2867	G	A	6	MT040333|MT040334|MT040335|MT040336|MT072864|MT072865.1	missense	43740578_3	ORF1ab	GU280_gp01.p02.CDS_1	protein_coding	+	868V>868I	2867G>A	0.05217391304347828	NA	Pangolin	NA	Pangolin
NC_045512	2867	G	A	6	MT040333|MT040334|MT040335|MT040336|MT072864|MT072865.1	missense	43740578_1	ORF1ab	GU280_gp01.p01_1	protein_coding	+	868V>868I	2867G>A	0.05217391304347828	NA	Pangolin	NA	Pangolin
NC_045512	2867	G	A	6	MT040333|MT040334|MT040335|MT040336|MT072864|MT072865.1	missense	43740578_3	ORF1ab	GU280_gp01.p02.CDS_1	protein_coding	+	868V>868I	2867G>A	0.05217391304347828	NA	Pangolin	NA	Pangolin
NC_045512	2867	G	A	6	MT040333|MT040334|MT040335|MT040336|MT072864|MT072865.1	missense	43740578_1	ORF1ab	GU280_gp01.p01_1	protein_coding	+	868V>868I	2867G>A	0.05217391304347828	NA	Pangolin	NA	Pangolin
NC_045512	2867	G	A	6	MT040333|MT040334|MT040335|MT040336|MT072864|MT072865.1	missense	43740578_3	ORF1ab	GU280_gp01.p02.CDS_1	protein_coding	+	868V>868I	2867G>A	0.05217391304347828	NA	Pangolin	NA	Pangolin
NC_045512	2867	G	A	6	MT040333|MT040334|MT040335|MT040336|MT072864|MT072865.1	missense	43740578_1	ORF1ab	GU280_gp01.p01_1	protein_coding	+	868V>868I	2867G>A	0.05217391304347828	NA	Pangolin	NA	Pangolin
NC_045512	2867	G	A	6	MT040333|MT040334|MT040335|MT040336|MT072864|MT072865.1	missense	43740578_3	ORF1ab	GU280_gp01.p02.CDS_1	protein_coding	+	868V>868I	2867G>A	0.05217391304347828	NA	Pangolin	NA	Pangolin
NC_045512	2867	G	A	6	MT040333|MT040334|MT040335|MT040336|MT072864|MT072865.1	missense	43740578_1	ORF1ab	GU280_gp01.p01_1	protein_coding	+	868V>868I	2867G>A	0.05217391304347828	NA	Pangolin	NA	Pangolin
NC_045512	2867	G	A	6	MT040333|MT040334|MT040335|MT040336|MT072864|MT072865.1	missense	43740578_3	ORF1ab	GU280_gp01.p02.CDS_1	protein_coding	+	868V>868I	2867G>A	0.05217391304347828	NA	Pangolin	NA	Pangolin
NC_045512	2870	A	G	6	MT040333|MT040334|MT040335|MT040336|MT072864|MT072865.1	missense	43740578_1	ORF1ab	GU280_gp01.p01_1	protein_coding	+	869N>869D	2870A>G	0.05217391304347828	NA	Pangolin	NA	Pangolin
NC_045512	2870	A	G	6	MT040333|MT040334|MT040335|MT040336|MT072864|MT072865.1	missense	43740578_3	ORF1ab	GU280_gp01.p02.CDS_1	protein_coding	+	869N>869D	2870A>G	0.05217391304347828	NA	Pangolin	NA	Pangolin
NC_045512	2870	A	G	6	MT040333|MT040334|MT040335|MT040336|MT072864|MT072865.1	missense	43740578_1	ORF1ab	GU280_gp01.p01_1	protein_coding	+	869N>869D	2870A>G	0.05217391304347828	NA	Pangolin	NA	Pangolin
NC_045512	2870	A	G	6	MT040333|MT040334|MT040335|MT040336|MT072864|MT072865.1	missense	43740578_3	ORF1ab	GU280_gp01.p02.CDS_1	protein_coding	+	869N>869D	2870A>G	0.05217391304347828	NA	Pangolin	NA	Pangolin
NC_045512	2870	A	G	6	MT040333|MT040334|MT040335|MT040336|MT072864|MT072865.1	missense	43740578_1	ORF1ab	GU280_gp01.p01_1	protein_coding	+	869N>869D	2870A>G	0.05217391304347828	NA	Pangolin	NA	Pangolin
NC_045512	2870	A	G	6	MT040333|MT040334|MT040335|MT040336|MT072864|MT072865.1	missense	43740578_3	ORF1ab	GU280_gp01.p02.CDS_1	protein_coding	+	869N>869D	2870A>G	0.05217391304347828	NA	Pangolin	NA	Pangolin
NC_045512	2870	A	G	6	MT040333|MT040334|MT040335|MT040336|MT072864|MT072865.1	missense	43740578_1	ORF1ab	GU280_gp01.p01_1	protein_coding	+	869N>869D	2870A>G	0.05217391304347828	NA	Pangolin	NA	Pangolin
NC_045512	2870	A	G	6	MT040333|MT040334|MT040335|MT040336|MT072864|MT072865.1	missense	43740578_3	ORF1ab	GU280_gp01.p02.CDS_1	protein_coding	+	869N>869D	2870A>G	0.05217391304347828	NA	Pangolin	NA	Pangolin
NC_045512	2870	A	G	6	MT040333|MT040334|MT040335|MT040336|MT072864|MT072865.1	missense	43740578_1	ORF1ab	GU280_gp01.p01_1	protein_coding	+	869N>869D	2870A>G	0.05217391304347828	NA	Pangolin	NA	Pangolin
NC_045512	2870	A	G	6	MT040333|MT040334|MT040335|MT040336|MT072864|MT072865.1	missense	43740578_3	ORF1ab	GU280_gp01.p02.CDS_1	protein_coding	+	869N>869D	2870A>G	0.05217391304347828	NA	Pangolin	NA	Pangolin
NC_045512	2870	A	G	6	MT040333|MT040334|MT040335|MT040336|MT072864|MT072865.1	missense	43740578_1	ORF1ab	GU280_gp01.p01_1	protein_coding	+	869N>869D	2870A>G	0.05217391304347828	NA	Pangolin	NA	Pangolin
NC_045512	2870	A	G	6	MT040333|MT040334|MT040335|MT040336|MT072864|MT072865.1	missense	43740578_3	ORF1ab	GU280_gp01.p02.CDS_1	protein_coding	+	869N>869D	2870A>G	0.05217391304347828	NA	Pangolin	NA	Pangolin
NC_045512	2870	A	G	6	MT040333|MT040334|MT040335|MT040336|MT072864|MT072865.1	missense	43740578_1	ORF1ab	GU280_gp01.p01_1	protein_coding	+	869N>869D	2870A>G	0.05217391304347828	NA	Pangolin	NA	Pangolin
NC_045512	2870	A	G	6	MT040333|MT040334|MT040335|MT040336|MT072864|MT072865.1	missense	43740578_3	ORF1ab	GU280_gp01.p02.CDS_1	protein_coding	+	869N>869D	2870A>G	0.05217391304347828	NA	Pangolin	NA	Pangolin
NC_045512	2878	C	G	6	MT040333|MT040334|MT040335|MT040336|MT072864|MT072865.1	missense	43740578_1	ORF1ab	GU280_gp01.p01_1	protein_coding	+	871F>871L	2878C>G	0.05217391304347828	NA	Pangolin	NA	Pangolin
NC_045512	2878	C	G	6	MT040333|MT040334|MT040335|MT040336|MT072864|MT072865.1	missense	43740578_3	ORF1ab	GU280_gp01.p02.CDS_1	protein_coding	+	871F>871L	2878C>G	0.05217391304347828	NA	Pangolin	NA	Pangolin
NC_045512	2878	C	G	6	MT040333|MT040334|MT040335|MT040336|MT072864|MT072865.1	missense	43740578_1	ORF1ab	GU280_gp01.p01_1	protein_coding	+	871F>871L	2878C>G	0.05217391304347828	NA	Pangolin	NA	Pangolin
NC_045512	2878	C	G	6	MT040333|MT040334|MT040335|MT040336|MT072864|MT072865.1	missense	43740578_3	ORF1ab	GU280_gp01.p02.CDS_1	protein_coding	+	871F>871L	2878C>G	0.05217391304347828	NA	Pangolin	NA	Pangolin
NC_045512	2878	C	G	6	MT040333|MT040334|MT040335|MT040336|MT072864|MT072865.1	missense	43740578_1	ORF1ab	GU280_gp01.p01_1	protein_coding	+	871F>871L	2878C>G	0.05217391304347828	NA	Pangolin	NA	Pangolin
NC_045512	2878	C	G	6	MT040333|MT040334|MT040335|MT040336|MT072864|MT072865.1	missense	43740578_3	ORF1ab	GU280_gp01.p02.CDS_1	protein_coding	+	871F>871L	2878C>G	0.05217391304347828	NA	Pangolin	NA	Pangolin
NC_045512	2878	C	G	6	MT040333|MT040334|MT040335|MT040336|MT072864|MT072865.1	missense	43740578_1	ORF1ab	GU280_gp01.p01_1	protein_coding	+	871F>871L	2878C>G	0.05217391304347828	NA	Pangolin	NA	Pangolin
NC_045512	2878	C	G	6	MT040333|MT040334|MT040335|MT040336|MT072864|MT072865.1	missense	43740578_3	ORF1ab	GU280_gp01.p02.CDS_1	protein_coding	+	871F>871L	2878C>G	0.05217391304347828	NA	Pangolin	NA	Pangolin
NC_045512	2878	C	G	6	MT040333|MT040334|MT040335|MT040336|MT072864|MT072865.1	missense	43740578_1	ORF1ab	GU280_gp01.p01_1	protein_coding	+	871F>871L	2878C>G	0.05217391304347828	NA	Pangolin	NA	Pangolin
NC_045512	2878	C	G	6	MT040333|MT040334|MT040335|MT040336|MT072864|MT072865.1	missense	43740578_3	ORF1ab	GU280_gp01.p02.CDS_1	protein_coding	+	871F>871L	2878C>G	0.05217391304347828	NA	Pangolin	NA	Pangolin
NC_045512	2878	C	G	6	MT040333|MT040334|MT040335|MT040336|MT072864|MT072865.1	missense	43740578_1	ORF1ab	GU280_gp01.p01_1	protein_coding	+	871F>871L	2878C>G	0.05217391304347828	NA	Pangolin	NA	Pangolin
NC_045512	2878	C	G	6	MT040333|MT040334|MT040335|MT040336|MT072864|MT072865.1	missense	43740578_3	ORF1ab	GU280_gp01.p02.CDS_1	protein_coding	+	871F>871L	2878C>G	0.05217391304347828	NA	Pangolin	NA	Pangolin
NC_045512	2878	C	G	6	MT040333|MT040334|MT040335|MT040336|MT072864|MT072865.1	missense	43740578_1	ORF1ab	GU280_gp01.p01_1	protein_coding	+	871F>871L	2878C>G	0.05217391304347828	NA	Pangolin	NA	Pangolin
NC_045512	2878	C	G	6	MT040333|MT040334|MT040335|MT040336|MT072864|MT072865.1	missense	43740578_3	ORF1ab	GU280_gp01.p02.CDS_1	protein_coding	+	871F>871L	2878C>G	0.05217391304347828	NA	Pangolin	NA	Pangolin
NC_045512	2896	T	G	6	MT040333|MT040334|MT040335|MT040336|MT072864|MT072865.1	missense	43740578_1	ORF1ab	GU280_gp01.p01_1	protein_coding	+	877D>877E	2896T>G	0.05217391304347828	NA	Pangolin	NA	Pangolin
NC_045512	2896	T	G	6	MT040333|MT040334|MT040335|MT040336|MT072864|MT072865.1	missense	43740578_3	ORF1ab	GU280_gp01.p02.CDS_1	protein_coding	+	877D>877E	2896T>G	0.05217391304347828	NA	Pangolin	NA	Pangolin
NC_045512	2896	T	G	6	MT040333|MT040334|MT040335|MT040336|MT072864|MT072865.1	missense	43740578_1	ORF1ab	GU280_gp01.p01_1	protein_coding	+	877D>877E	2896T>G	0.05217391304347828	NA	Pangolin	NA	Pangolin
NC_045512	2896	T	G	6	MT040333|MT040334|MT040335|MT040336|MT072864|MT072865.1	missense	43740578_3	ORF1ab	GU280_gp01.p02.CDS_1	protein_coding	+	877D>877E	2896T>G	0.05217391304347828	NA	Pangolin	NA	Pangolin
NC_045512	2896	T	G	6	MT040333|MT040334|MT040335|MT040336|MT072864|MT072865.1	missense	43740578_1	ORF1ab	GU280_gp01.p01_1	protein_coding	+	877D>877E	2896T>G	0.05217391304347828	NA	Pangolin	NA	Pangolin
NC_045512	2896	T	G	6	MT040333|MT040334|MT040335|MT040336|MT072864|MT072865.1	missense	43740578_3	ORF1ab	GU280_gp01.p02.CDS_1	protein_coding	+	877D>877E	2896T>G	0.05217391304347828	NA	Pangolin	NA	Pangolin
NC_045512	2896	T	G	6	MT040333|MT040334|MT040335|MT040336|MT072864|MT072865.1	missense	43740578_1	ORF1ab	GU280_gp01.p01_1	protein_coding	+	877D>877E	2896T>G	0.05217391304347828	NA	Pangolin	NA	Pangolin
NC_045512	2896	T	G	6	MT040333|MT040334|MT040335|MT040336|MT072864|MT072865.1	missense	43740578_3	ORF1ab	GU280_gp01.p02.CDS_1	protein_coding	+	877D>877E	2896T>G	0.05217391304347828	NA	Pangolin	NA	Pangolin
[truncated: 12,802 more rows]
